# Supplementary material for: Protected area designation and management in a world of climate change: A review of recommendations
Source: Ambio. 2022 Aug 23;52(1):68–80. doi: 10.1007/s13280-022-01779-z (PMC9666604; doi:10.1007/s13280-022-01779-z)
Supplement: Supplementary file 2 — Supplementary file2 (XLSX 147 KB) [file 13280_2022_1779_MOESM2_ESM.xlsx]

## Sheet: Title
Ambio
This Supplementary Information has not been peer reviewed
Title: Protected area designation and management in a world of climate change: A review of recommendations
Table S1

## Sheet: Database
Title	Year	Journal	Volume	Pages	Authors	Study region review	Direct or indirect effects	Conservation value	Studied habitat	Conservation stated	Details	Conservation strategy level4	Conservation strategy level3	Conservation strategy level2	Strategy category	Reference
Landscapes, tourism, and conservation	2000	Science of the Total Environment	249	39-49	Burger, J	General	Direct effects	habitat	forest	provide extensive forests	neotropical migrants and other species require it	Ensure extensive forests are available for migratory species	Protect forest habitats with specific values	Which habitats to protect	Habitats to focus conservation measures on	G.H. Kattan, H. Alvarez-Lopez, M. Giraldo Forest fragmentation and bird extinctions: San Antonio eighty years later Conserv Biol, 8 (1994), pp. 138-146
Landscapes, tourism, and conservation	2000	Science of the Total Environment	249	39-49	Burger, J	General	Direct effects	habitat	general	provision of corridors that allow movement between habitat patches	relative merits of corridors for different species are controversial	NA	Maintain corridors or stepping stones	Spatial configuration, fragmentation, and patch connectivity of high-quality patches	Spatial distribution and size of protected areas	G.R. Hess Conservation corridors and contagious disease: a cautionary note Conserv Biol, 8 (1994), pp. 256-262
Landscapes, tourism, and conservation	2000	Science of the Total Environment	249	39-49	Burger, J	General	Direct effects	habitat	NA	planning on a landscape scale	Complexes of integrated beaches, mudflats, mudbanks, and marshes are required for conservation of shorebirds	Protect landscape complexes with beaches, mud banks and marshes	Protect wetlands, riparian zones and coastal areas	Which habitats to protect	Habitats to focus conservation measures on	J. Burger, J. Sanchez, J.W. Gibbons, M. Gochfeld Risk perception, federal spending, and the Savannah River Site: attitudes of hunters and fishermen Risk Anal, 17 (1997), pp. 313-320
Landscapes, tourism, and conservation	2000	Science of the Total Environment	249	39-49	Burger, J	General	Direct effects	habitat	general	provision of corridors that allow movement between habitat patches	in some cases, corridors themselves are a unique habitat worthy of protection because of their contribution to biodiversity	NA	Maintain corridors or stepping stones	Spatial configuration, fragmentation, and patch connectivity of high-quality patches	Spatial distribution and size of protected areas	J.C. Bentley, C.P. Catterall The use of bushland, corridors, and linear remnants by birds in southeastern Queensland, Australia Biol Conserv, 11 (1996), pp. 1173-1189
Landscapes, tourism, and conservation	2000	Science of the Total Environment	249	39-49	Burger, J	General	Direct effects	habitat	forest	provide extensive forests	neotropical migrants and other species require it	Ensure extensive forests are available for migratory species	Protect forest habitats with specific values	Which habitats to protect	Habitats to focus conservation measures on	M.A. Villard, P.R. Martin, C.G. Drummond Habitat fragmentation and pairing success in the ovenbird (Seiurus aurocapillus) Auk, 110 (1993), pp. 759-768
Landscapes, tourism, and conservation	2000	Science of the Total Environment	249	39-49	Burger, J	General	Direct effects	habitat	NA	secure land for the protection of migratory shorebirds	through the Hemisphere Shorebird Reserve Network, an international network of wetlands and beaches established to protect shorebird habitats	NA	Maintain networks of stopover sites for migratory species	Spatial configuration, fragmentation, and patch connectivity of high-quality patches	Spatial distribution and size of protected areas	N. Tsipoura, J. Burger Shorebird diet during spring migration stopover on Delaware Bay Condor, 10 (1999), pp. 635-644
Landscapes, tourism, and conservation	2000	Science of the Total Environment	249	39-49	Burger, J	General	Direct effects	habitat	riperian	Enhancing and protecting riparian habitats	is critically important, particularly where they link large patches of habitat.	Protect wetlands and riparian corridors	Protect wetlands, riparian zones and coastal areas	Which habitats to protect	Habitats to focus conservation measures on	Not provided
Landscapes, tourism, and conservation	2000	Science of the Total Environment	249	39-49	Burger, J	General	Direct effects	habitat	general	provision of corridors that allow movement between habitat patches	some species benefit from corridors	NA	Maintain corridors or stepping stones	Spatial configuration, fragmentation, and patch connectivity of high-quality patches	Spatial distribution and size of protected areas	S.J. Downes, K.A. Handasyde, M.A. Elgar The use of corridors by mammals in fragmented Australian Eucalypt forests Conserv Biol, 11 (1997), pp. 718-726
Beyond Kyoto: Forest management in a time of rapid climate change	2001	Conservation Biology	15	578-590	Noss, R F	NA	Direct effects	Biodiv	Forests	migration of assemblages of co-adapted species will be required	Many species have mutualistic or other dependencies on other species, such that migration of assemblages of co-adapted species will be required (Bennett 1999).	Ensure possibility for migration of assemblages of co-adapted species when designing corridors	Maintain corridors or stepping stones	Spatial configuration, fragmentation, and patch connectivity of high-quality patches	Spatial distribution and size of protected areas	Bennett, A. F. 1999. Linkages in the landscape: the role of corridors and connectivity in wildlife conservation. World Conservation Union Publications, Cambridge, United Kingdom.
Beyond Kyoto: Forest management in a time of rapid climate change	2001	Conservation Biology	15	578-590	Noss, R F	NA	Direct effects	Biodiv	Forests	A full range of geological substrates and soil types should be included in linkages	In designing linkages, several considerations should be kept in mind: (1) A full range of geological substrates and soil types should be included in linkages because some plant species are exacting in their requirements.	Maintain habitat corridors parallel to climatic gradients	Maintain corridors or stepping stones	Spatial configuration, fragmentation, and patch connectivity of high-quality patches	Spatial distribution and size of protected areas	Bennett, A. F. 1999. Linkages in the landscape: the role of corridors and connectivity in wildlife conservation. World Conservation Union Publications, Cambridge, United Kingdom.
Beyond Kyoto: Forest management in a time of rapid climate change	2001	Conservation Biology	15	578-590	Noss, R F	NA	Direct effects	Biodiv	Forests	maintaining large patches of oldgrowth forest is a sensible strategy for maintaining biodiversity during rapid climate change	Oldgrowth forests are predicted to possess considerable inertia in the face of climate change (Franklin et al. 1991). Mature trees can survive long periods of unfavorable climate, remaining “several centuries after climatic deterioration makes local conditions unsuitable for seedling establishment” (Brubaker 1986). This inertia could be a significant mechanism for ecological resistance. Because t…	Protect old-growth forests	Protect forest habitats with specific values	Which habitats to protect	Habitats to focus conservation measures on	Brubaker, L. B. 1986. Responses of tree species to climatic change. Vegetatio 67: 119.
Beyond Kyoto: Forest management in a time of rapid climate change	2001	Conservation Biology	15	578-590	Noss, R F	NA	Direct effects	Biodiv	Forests	mixed strategy of corridors and small stepping-stone habitats is desirable	As suggested by Collingham and Huntley (2000), a mixed strategy of corridors and small stepping-stone habitats is desirable to address the distinct dispersal characteristics of different species.	Combine corridors with stepping-stones to include dispersal modes of several species	Maintain corridors or stepping stones	Spatial configuration, fragmentation, and patch connectivity of high-quality patches	Spatial distribution and size of protected areas	Collingham, Y. C., and B. Huntley. 2000. Impacts of habitat fragmentation and patch size upon migration rates. Ecological Applications 10: 131–144.
Beyond Kyoto: Forest management in a time of rapid climate change	2001	Conservation Biology	15	578-590	Noss, R F	NA	Direct effects	Biodiv	Forests	Maintaining habitat linkages parallel to climatic gradients	Maintaining habitat linkages parallel to climatic gradients and minimizing artificial barriers is a prudent strategy under any climate- change scenario (Hobbs & Hopkins 1991; Noss 1993).	Maintain habitat corridors parallel to climatic gradients	Maintain corridors or stepping stones	Spatial configuration, fragmentation, and patch connectivity of high-quality patches	Spatial distribution and size of protected areas	Delcourt, H. R., and P. A. Delcourt. 1984. Ice Age haven for hardwoods. Natural History September: 22–28.
Beyond Kyoto: Forest management in a time of rapid climate change	2001	Conservation Biology	15	578-590	Noss, R F	NA	Direct effects	Biodiv	Forests	maintaining large patches of oldgrowth forest is a sensible strategy for maintaining biodiversity during rapid climate change	Oldgrowth forests are predicted to possess considerable inertia in the face of climate change (Franklin et al. 1991). Mature trees can survive long periods of unfavorable climate, remaining “several centuries after climatic deterioration makes local conditions unsuitable for seedling establishment” (Brubaker 1986). This inertia could be a significant mechanism for ecological resistance. Because t…	Protect old-growth forests	Protect forest habitats with specific values	Which habitats to protect	Habitats to focus conservation measures on	Franklin, J. F., F. J. Swanson, M. E. Harmon, D. A. Perry, T. A. Spies, V. H. Dale, A. McKee, W. K. Ferrell, J. E. Means, S. V. Gregory, J. D. Lattin, T. D. Schowalter, and D. Larsen. 1991. Effects of global climatic change on forests in northwestern North America. Northwest Environmental Journal 7:233–254.
Beyond Kyoto: Forest management in a time of rapid climate change	2001	Conservation Biology	15	578-590	Noss, R F	NA	Direct effects	Biodiv	Forests	identify past climatic refugia wherever possible and protect these areas	It makes abundant sense to identify past climatic refugia wherever possible and protect these areas so that they can again function as refugia during present and future climate change (Eeley et al. 1999).	Identify and protect climate refugia (incl. protect long-term climate refugia as part of reserve networks)	Protect habitats that can act as climatic refugia	Which habitats to protect	Habitats to focus conservation measures on	Hewitt, G. 2000. The genetic legacy of the Quaternary ice ages. Nature 405: 907–913.
Beyond Kyoto: Forest management in a time of rapid climate change	2001	Conservation Biology	15	578-590	Noss, R F	NA	Direct effects	Biodiv	Forests	Maintaining habitat linkages parallel to climatic gradients	Maintaining habitat linkages parallel to climatic gradients and minimizing artificial barriers is a prudent strategy under any climate- change scenario (Hobbs & Hopkins 1991; Noss 1993).	Maintain habitat corridors parallel to climatic gradients	Maintain corridors or stepping stones	Spatial configuration, fragmentation, and patch connectivity of high-quality patches	Spatial distribution and size of protected areas	Hobbs, R. J., and A. J. M. Hopkins. 1991. The role of conservation corridors in a changing climate. Pages 281–290 in D. A. Saunders and R. J. Hobbs, editors. Nature conservation: the role of corridors. Surrey Beatty and Sons, Chipping Norton, New South Wales, Australia
Beyond Kyoto: Forest management in a time of rapid climate change	2001	Conservation Biology	15	578-590	Noss, R F	NA	Direct effects	Biodiv	Forests	reserves will span uninterrupted environmental gradients and allow dispersal of organisms to favorable microsites	A combined approach of mapping abiotic and biotic features may provide the best basis for a representation assessment (Hunter et al. 1988; Kirkpatrick & Brown 1994). We are applying this approach in the western United States (e.g., Noss et al. 1999), testing the hypothesis that representing vegetation along environmental gradients (capturing as much soil and microclimatic heterogeneity as possibl…	Ensure all forest ecosystem types are preserved in reserves by allocating them along uninterrupted environmental gradients thus allowing dispersal between favourable microsites	Increase connectivity between high-quality areas	Spatial configuration, fragmentation, and patch connectivity of high-quality patches	Spatial distribution and size of protected areas	Hunter, M. L., Jr., G. L. Jacobson, and T. Webb. 1988. Paleoecology and the coarse-filter approach to maintaining biological diversity. Conservation Biology 2:375–385.
Beyond Kyoto: Forest management in a time of rapid climate change	2001	Conservation Biology	15	578-590	Noss, R F	NA	Direct effects	Biodiv	Forests	Maintaining habitat linkages parallel to climatic gradients	Maintaining habitat linkages parallel to climatic gradients and minimizing artificial barriers is a prudent strategy under any climate- change scenario (Hobbs & Hopkins 1991; Noss 1993).	Maintain habitat corridors parallel to climatic gradients	Maintain corridors or stepping stones	Spatial configuration, fragmentation, and patch connectivity of high-quality patches	Spatial distribution and size of protected areas	Hunter, M. L., Jr., G. L. Jacobson, and T. Webb. 1988. Paleoecology and the coarse-filter approach to maintaining biological diversity. Conservation Biology 2:375–385.
Beyond Kyoto: Forest management in a time of rapid climate change	2001	Conservation Biology	15	578-590	Noss, R F	NA	Direct effects	Biodiv	Forests	reserves will span uninterrupted environmental gradients and allow dispersal of organisms to favorable microsites	A combined approach of mapping abiotic and biotic features may provide the best basis for a representation assessment (Hunter et al. 1988; Kirkpatrick & Brown 1994). We are applying this approach in the western United States (e.g., Noss et al. 1999), testing the hypothesis that representing vegetation along environmental gradients (capturing as much soil and microclimatic heterogeneity as possibl…	Ensure all forest ecosystem types are preserved in reserves by allocating them along uninterrupted environmental gradients thus allowing dispersal between favourable microsites	Increase connectivity between high-quality areas	Spatial configuration, fragmentation, and patch connectivity of high-quality patches	Spatial distribution and size of protected areas	Kirkpatrick, J. B., and M. J. Brown. 1994. A comparison of direct and environmental domain approaches to planning reservation of forest higher plant communities and species in Tasmania. Conservation Biology 8:217–224.
Beyond Kyoto: Forest management in a time of rapid climate change	2001	Conservation Biology	15	578-590	Noss, R F	NA	Direct effects	Biodiv	Forests	Maintaining habitat linkages parallel to climatic gradients	Maintaining habitat linkages parallel to climatic gradients and minimizing artificial barriers is a prudent strategy under any climate- change scenario (Hobbs & Hopkins 1991; Noss 1993).	Maintain habitat corridors parallel to climatic gradients	Maintain corridors or stepping stones	Spatial configuration, fragmentation, and patch connectivity of high-quality patches	Spatial distribution and size of protected areas	Noss, R. F. 1993. Wildlife corridors. Pages 43–68 in D. S. Smith and P. C. Hellmund, editors. Ecology of greenways. University of Minnesota Press, Minneapolis.
Beyond Kyoto: Forest management in a time of rapid climate change	2001	Conservation Biology	15	578-590	Noss, R F	NA	Direct effects	Biodiv	Forests	buffer zones have the potential to provide for shifting populations as conditions inside reserves become unsuitable	With changing climate, buffer zones have the potential to provide for shifting populations as conditions inside reserves become unsuitable. For this strategy to work, buffer zones must be large, managers of reserves and surrounding lands must demonstrate the flexibility to adjust their land-management activities across the landscape, and adequate data must be available from monitoring to determin…	Include buffer zones around protected areas	Protect/preserve a few large high-quality areas	Size of protected (or other kind of high-quality) areas	Spatial distribution and size of protected areas	Noss, R. F., and A. Cooperrider. 1994. Saving nature’s legacy: protecting and restoring biodiversity. Defenders of Wildlife and Island Press, Washington, D.C.
Beyond Kyoto: Forest management in a time of rapid climate change	2001	Conservation Biology	15	578-590	Noss, R F	NA	Direct effects	Biodiv	Forests	reserves will span uninterrupted environmental gradients and allow dispersal of organisms to favorable microsites	A combined approach of mapping abiotic and biotic features may provide the best basis for a representation assessment (Hunter et al. 1988; Kirkpatrick & Brown 1994). We are applying this approach in the western United States (e.g., Noss et al. 1999), testing the hypothesis that representing vegetation along environmental gradients (capturing as much soil and microclimatic heterogeneity as possibl…	Ensure all forest ecosystem types are preserved in reserves by allocating them along uninterrupted environmental gradients thus allowing dispersal between favourable microsites	Increase connectivity between high-quality areas	Spatial configuration, fragmentation, and patch connectivity of high-quality patches	Spatial distribution and size of protected areas	Noss, R. F., J. R. Strittholt, K. Vance-Borland, C. Carroll, and P. Frost. 1999. A conservation plan for the Klamath-Siskiyou ecoregion. Natural Areas Journal 19:392–411.
Beyond Kyoto: Forest management in a time of rapid climate change	2001	Conservation Biology	15	578-590	Noss, R F	NA	Direct effects	Biodiv	Forests	maintaining large patches of oldgrowth forest is a sensible strategy for maintaining biodiversity during rapid climate change	Oldgrowth forests are predicted to possess considerable inertia in the face of climate change (Franklin et al. 1991). Mature trees can survive long periods of unfavorable climate, remaining “several centuries after climatic deterioration makes local conditions unsuitable for seedling establishment” (Brubaker 1986). This inertia could be a significant mechanism for ecological resistance. Because t…	Protect large forest reserves/oldgrowth forest	Protect/preserve a few large high-quality areas	Size of protected (or other kind of high-quality) areas	Spatial distribution and size of protected areas	Not provided
Beyond Kyoto: Forest management in a time of rapid climate change	2001	Conservation Biology	15	578-590	Noss, R F	NA	Direct effects	Biodiv	Forests	protecting broad linkages rather than narrow corridors is advised	Because movement routes probably will vary among species, protecting broad linkages rather than narrow corridors is advised.	Protect broad linkages rather than narrow corridors to ensure migration of a broad range of species	Maintain corridors or stepping stones	Spatial configuration, fragmentation, and patch connectivity of high-quality patches	Spatial distribution and size of protected areas	Not provided
Beyond Kyoto: Forest management in a time of rapid climate change	2001	Conservation Biology	15	578-590	Noss, R F	NA	Direct effects	Biodiv	Forests	buffer zones have the potential to provide for shifting populations as conditions inside reserves become unsuitable	With changing climate, buffer zones have the potential to provide for shifting populations as conditions inside reserves become unsuitable. For this strategy to work, buffer zones must be large, managers of reserves and surrounding lands must demonstrate the flexibility to adjust their land-management activities across the landscape, and adequate data must be available from monitoring to determin…	Include buffer zones around protected areas	Protect/preserve a few large high-quality areas	Size of protected (or other kind of high-quality) areas	Spatial distribution and size of protected areas	Peters, R. L., and J. D. S. Darling. 1985. The greenhouse effect and nature reserves. BioScience 35:707–717.
Beyond Kyoto: Forest management in a time of rapid climate change	2001	Conservation Biology	15	578-590	Noss, R F	NA	Direct effects	Biodiv	Forests	maintaining large patches of oldgrowth forest is a sensible strategy for maintaining biodiversity during rapid climate change	Oldgrowth forests are predicted to possess considerable inertia in the face of climate change (Franklin et al. 1991). Mature trees can survive long periods of unfavorable climate, remaining “several centuries after climatic deterioration makes local conditions unsuitable for seedling establishment” (Brubaker 1986). This inertia could be a significant mechanism for ecological resistance. Because t…	Protect old-growth forests	Protect forest habitats with specific values	Which habitats to protect	Habitats to focus conservation measures on	Sykes, M. T., and I. C. Prentice. 1996. Climate change, tree species distributions and forest dynamics: a case study in the mixed conifer/northern hardwoods zone of northern Europe. Climatic Change 34:161–177.
Inter-reserve distance	2001	Biological Conservation	100	215-227	Shafer, C L	Global	Catastrophes	Biodiv	reserves	Extra resereves to safeguard aganst catastrophes	Both sides recognized at the debate's outset that extra reserves were needed to safeguard against catastrophe (Diamond, 1976, Simberloff and Abele, 1976a).	More reserves are needed as safeguard for potentially lost reserves	Protect/preserve intermediate amount of large enough areas	Size of protected (or other kind of high-quality) areas	Spatial distribution and size of protected areas	D.S. Simberloff, L.G. Abele Island biogeography and theory and conservation practice Science, 191 (1976), pp. 285-286
Inter-reserve distance	2001	Biological Conservation	100	215-227	Shafer, C L	Global	Catastrophes	Biodiv	reserves	If a second reserve cannot provide a MVA, a suboptimal backup reserve is better than none	Slatyer (1975) thought that extra reserves need to be “viable,” and for good reason: if a catastrophe wipes out one or more species in all but one reserve, the remaining reserve should harbor populations that stand a chance of persisting. Regardless of the potential conservation benefit, land use politics in the United States can easily prevent the establishment of backup reserves of minimum viab…	Reserves should be aimed to have minimum viable area (MVA) for targeted populations, however a suboptimal back-up reserve is better than none	Protect/preserve intermediate amount of large enough areas	Size of protected (or other kind of high-quality) areas	Spatial distribution and size of protected areas	I.A. Hanski, A. Moilanen, M. Gyllemberg. Minimum viable metapopulation size American Naturalist, 147 (1996), pp. 527-541
Inter-reserve distance	2001	Biological Conservation	100	215-227	Shafer, C L	Global	Catastrophes	Biodiv	reserves	Reserves at hundred kilometers from each other	Lawton (1995) argued that hundreds of kilometers may be required to protect reserves from events that are spatially synchronous and environmentally stochastic. Examples might include blizzards or drought.	Plan for reserves with similar habitats and biota at hundreds of km from each other	Ensure that back-up reserves are available	Spatial configuration, fragmentation, and patch connectivity of high-quality patches	Spatial distribution and size of protected areas	J.H. Lawton Population dynamic principles J.H. Lawton, R.M. May (Eds.), Extinction Rates, Oxford University Press, UK (1995), pp. 147-163
Inter-reserve distance	2001	Biological Conservation	100	215-227	Shafer, C L	Global	Catastrophes	Biodiv	reserves	Extra resereves to safeguard aganst catastrophes	Both sides recognized at the debate's outset that extra reserves were needed to safeguard against catastrophe (Diamond, 1976, Simberloff and Abele, 1976a).	More reserves are needed as safeguard for potentially lost reserves	Protect/preserve intermediate amount of large enough areas	Size of protected (or other kind of high-quality) areas	Spatial distribution and size of protected areas	J.M. Diamond. Island biogeography and conservation: strategy and limitations Science, 193 (1976), pp. 1027-1029
Inter-reserve distance	2001	Biological Conservation	100	215-227	Shafer, C L	Global	Catastrophes	Biodiv	reserves	Two or more reserves at geographical distance	Slayter (1975) believed that two or more reserves would safeguard against catastrophe if they were geographically far enough apart, but he did not specify a safe distance.	NA	Ensure that back-up reserves are available	Spatial configuration, fragmentation, and patch connectivity of high-quality patches	Spatial distribution and size of protected areas	R.O. Slatyer Ecological reserves: size, structure and management F. Fenner (Ed.), A National System of Ecological Reserves in Australia No. 19. Report to the National Academy of Science, Griffin Press, Netley (1975), pp. 22-38
Inter-reserve distance	2001	Biological Conservation	100	215-227	Shafer, C L	Global	Catastrophes	Biodiv	reserves	If a second reserve cannot provide a MVA, a suboptimal backup reserve is better than none	Slatyer (1975) thought that extra reserves need to be “viable,” and for good reason: if a catastrophe wipes out one or more species in all but one reserve, the remaining reserve should harbor populations that stand a chance of persisting. Regardless of the potential conservation benefit, land use politics in the United States can easily prevent the establishment of backup reserves of minimum viab…	Reserves should be aimed to have minimum viable area (MVA) for targeted populations, however a suboptimal back-up reserve is better than none	Protect/preserve intermediate amount of large enough areas	Size of protected (or other kind of high-quality) areas	Spatial distribution and size of protected areas	R.O. Slatyer Ecological reserves: size, structure and management F. Fenner (Ed.), A National System of Ecological Reserves in Australia No. 19. Report to the National Academy of Science, Griffin Press, Netley (1975), pp. 22-38
Inter-reserve distance	2001	Biological Conservation	100	215-227	Shafer, C L	Global	Catastrophes	Biodiv	reserves	Two or more minimum viable populations (MVPs) are needed	How many reserves are needed to safeguard against catastrophe? Without specific reference to catastrophe, a global conservation strategy (WRI/IUCN/UNEP, 1992) generalized that two or more large reserves of each type are needed. This guidance vaguely resembles Soulé's (1984) recommendation that two or more minimum viable populations (MVPs) are needed, if not in one reserve, then in two or more res…	Focus on two or more large reserves of each habitat type/viable population	Protect/preserve a few large high-quality areas	Size of protected (or other kind of high-quality) areas	Spatial distribution and size of protected areas	Soulé, M.E., 1984. ‘Application of genetics and population biology: the what, where and how of nature reserves.’ In: UNESCO-UNEP, (Ed.), Conservation, Science and Society, Vol. 2. UNESCO, Paris, pp. 252–264
Inter-reserve distance	2001	Biological Conservation	100	215-227	Shafer, C L	Global	Catastrophes	Biodiv	reserves	Reserves should not be too far apart	If two reserves are too far apart, instead of duplicating (more-or-less) the other reserve's biota, sampling of different habitats and biota begins (Soulé, 1984)	Plan for reserves with similar habitats and biota at hundreds of km from each other	Ensure that back-up reserves are available	Spatial configuration, fragmentation, and patch connectivity of high-quality patches	Spatial distribution and size of protected areas	Soulé, M.E., 1984. ‘Application of genetics and population biology: the what, where and how of nature reserves.’ In: UNESCO-UNEP, (Ed.), Conservation, Science and Society, Vol. 2. UNESCO, Paris, pp. 252–264
Inter-reserve distance	2001	Biological Conservation	100	215-227	Shafer, C L	Global	Catastrophes	Biodiv	reserves	Two or more minimum viable populations (MVPs) are needed	How many reserves are needed to safeguard against catastrophe? Without specific reference to catastrophe, a global conservation strategy (WRI/IUCN/UNEP, 1992) generalized that two or more large reserves of each type are needed. This guidance vaguely resembles Soulé's (1984) recommendation that two or more minimum viable populations (MVPs) are needed, if not in one reserve, then in two or more res…	Focus on two or more large reserves of each habitat type/viable population	Protect/preserve a few large high-quality areas	Size of protected (or other kind of high-quality) areas	Spatial distribution and size of protected areas	World Resources Institute/International Union for the Conservation of Nature and Natural Resources/United Nations Environmental Program Global Biodiversity Strategy WRI/IUCN/UNEP, Washington, DC (1992
Assessing the risk of invasive spread in fragmented landscapes	2004	Risk Analysis	24	803-815	With, K A	Global	Pest & invasive species	Biodiv	NA	minimize habitat fragmentation	Landmanagement activities that minimize habitat fragmentation of native habitats would reduce such edge effects and decrease the potential for biotic exchanges between different habitats or land uses.	Minimize fragmentation to reduce the edge of native habitat	Protect/preserve a few large high-quality areas	Size of protected (or other kind of high-quality) areas	Spatial distribution and size of protected areas	Rose, S. (1997). Influence of suburban edges on invasionof Pittosporum undulatum into the bushland of northern Sydney, Australia. Australian Journal of Ecology, 22, 89–99.
Climate change and protected area policy and planning in Canada	2005	Forestry Chronicle	81	696-703	Scott, D and Lemieux, C	Canada	Direct effects	Biodiv	Borea forest	Selection of new protected areas in close proximity to existing reserves.	NA	Add new protected areas (small or large) close to existing reserves	Concentrating conservation measures	Spatial configuration, fragmentation, and patch connectivity of high-quality patches	Spatial distribution and size of protected areas	Graham, R. 1988. The role of climatic change in the design of biological reserves: the paleoecological perspective for conservation biology. Conservation Biology 2: 391–394.
Climate change and protected area policy and planning in Canada	2005	Forestry Chronicle	81	696-703	Scott, D and Lemieux, C	Canada	Direct effects	Biodiv	Borea forest	Create and restore buffer zones around protected areas.	NA	Include buffer zones around protected areas	Protect/preserve a few large high-quality areas	Size of protected (or other kind of high-quality) areas	Spatial distribution and size of protected areas	Graham, R. 1988. The role of climatic change in the design of biological reserves: the paleoecological perspective for conservation biology. Conservation Biology 2: 391–394.
Climate change and protected area policy and planning in Canada	2005	Forestry Chronicle	81	696-703	Scott, D and Lemieux, C	Canada	Direct effects	Biodiv	Borea forest	Eliminate non-climatic in-situ threats	NA	Eliminate non-climatic in-situ threats	Identify and reduce stressors in and around protected forests	Manage high value areas to reduce stressors	Conservation measures related with land use and management	Graham, R. 1988. The role of climatic change in the design of biological reserves: the paleoecological perspective for conservation biology. Conservation Biology 2: 391–394.
Climate change and protected area policy and planning in Canada	2005	Forestry Chronicle	81	696-703	Scott, D and Lemieux, C	Canada	Direct effects	Biodiv	Borea forest	Expand the protected areas network where possible and enlarge protected areas where appropriate	NA	Increase area of protected areas that are already larger and within networks	Protect/preserve a few large high-quality areas	Size of protected (or other kind of high-quality) areas	Spatial distribution and size of protected areas	Graham, R. 1988. The role of climatic change in the design of biological reserves: the paleoecological perspective for conservation biology. Conservation Biology 2: 391–394.
Climate change and protected area policy and planning in Canada	2005	Forestry Chronicle	81	696-703	Scott, D and Lemieux, C	Canada	Direct effects	Biodiv	Borea forest	Expand the protected areas network where possible and enlarge protected areas where appropriate	NA	Increase the size, number and connectivity of protected networks	Protect/preserve a larger area in total	Size of protected (or other kind of high-quality) areas	Spatial distribution and size of protected areas	Graham, R. 1988. The role of climatic change in the design of biological reserves: the paleoecological perspective for conservation biology. Conservation Biology 2: 391–394.
Climate change and protected area policy and planning in Canada	2005	Forestry Chronicle	81	696-703	Scott, D and Lemieux, C	Canada	Direct effects	Biodiv	Borea forest	Minimize external stresses to facilitate autonomous adaptation.	NA	Minimize external stressors to facilitate autonomous adaptation.	Identify and reduce stressors in and around protected forests	Manage high value areas to reduce stressors	Conservation measures related with land use and management	Graham, R. 1988. The role of climatic change in the design of biological reserves: the paleoecological perspective for conservation biology. Conservation Biology 2: 391–394.
Climate change and protected area policy and planning in Canada	2005	Forestry Chronicle	81	696-703	Scott, D and Lemieux, C	Canada	Direct effects	Biodiv	Borea forest	Selection of redundant reserves	NA	Plan for redundant reserves	Ensure that back-up reserves are available	Spatial configuration, fragmentation, and patch connectivity of high-quality patches	Spatial distribution and size of protected areas	Graham, R. 1988. The role of climatic change in the design of biological reserves: the paleoecological perspective for conservation biology. Conservation Biology 2: 391–394.
Climate change and protected area policy and planning in Canada	2005	Forestry Chronicle	81	696-703	Scott, D and Lemieux, C	Canada	Direct effects	Biodiv	Borea forest	Selection of new protected areas on ecotones	NA	Protect areas ecotones/transition zones within forestry systems	Protect forest habitats with specific values	Which habitats to protect	Habitats to focus conservation measures on	Graham, R. 1988. The role of climatic change in the design of biological reserves: the paleoecological perspective for conservation biology. Conservation Biology 2: 391–394.
Climate change and protected area policy and planning in Canada	2005	Forestry Chronicle	81	696-703	Scott, D and Lemieux, C	Canada	Direct effects	Biodiv	Borea forest	Selection of new protected areas in close proximity to existing reserves.	NA	Add new protected areas (small or large) close to existing reserves	Concentrating conservation measures	Spatial configuration, fragmentation, and patch connectivity of high-quality patches	Spatial distribution and size of protected areas	Halpin, P.N. 1997. Global change and natural area protection: management responses and research directions. Ecological Applications 7: 828–843
Climate change and protected area policy and planning in Canada	2005	Forestry Chronicle	81	696-703	Scott, D and Lemieux, C	Canada	Direct effects	Biodiv	Borea forest	Create and restore buffer zones around protected areas.	NA	Include buffer zones around protected areas	Protect/preserve a few large high-quality areas	Size of protected (or other kind of high-quality) areas	Spatial distribution and size of protected areas	Halpin, P.N. 1997. Global change and natural area protection: management responses and research directions. Ecological Applications 7: 828–843
Climate change and protected area policy and planning in Canada	2005	Forestry Chronicle	81	696-703	Scott, D and Lemieux, C	Canada	Direct effects	Biodiv	Borea forest	Eliminate non-climatic in-situ threats	NA	Eliminate non-climatic in-situ threats	Identify and reduce stressors in and around protected forests	Manage high value areas to reduce stressors	Conservation measures related with land use and management	Halpin, P.N. 1997. Global change and natural area protection: management responses and research directions. Ecological Applications 7: 828–843
Climate change and protected area policy and planning in Canada	2005	Forestry Chronicle	81	696-703	Scott, D and Lemieux, C	Canada	Direct effects	Biodiv	Borea forest	Expand the protected areas network where possible and enlarge protected areas where appropriate	NA	Increase area of protected areas that are already larger and within networks	Protect/preserve a few large high-quality areas	Size of protected (or other kind of high-quality) areas	Spatial distribution and size of protected areas	Halpin, P.N. 1997. Global change and natural area protection: management responses and research directions. Ecological Applications 7: 828–843
Climate change and protected area policy and planning in Canada	2005	Forestry Chronicle	81	696-703	Scott, D and Lemieux, C	Canada	Direct effects	Biodiv	Borea forest	Expand the protected areas network where possible and enlarge protected areas where appropriate	NA	Increase the size, number and connectivity of protected networks	Protect/preserve a larger area in total	Size of protected (or other kind of high-quality) areas	Spatial distribution and size of protected areas	Halpin, P.N. 1997. Global change and natural area protection: management responses and research directions. Ecological Applications 7: 828–843
Climate change and protected area policy and planning in Canada	2005	Forestry Chronicle	81	696-703	Scott, D and Lemieux, C	Canada	Direct effects	Biodiv	Borea forest	Minimize external stresses to facilitate autonomous adaptation.	NA	Minimize external stressors to facilitate autonomous adaptation.	Identify and reduce stressors in and around protected forests	Manage high value areas to reduce stressors	Conservation measures related with land use and management	Halpin, P.N. 1997. Global change and natural area protection: management responses and research directions. Ecological Applications 7: 828–843
Climate change and protected area policy and planning in Canada	2005	Forestry Chronicle	81	696-703	Scott, D and Lemieux, C	Canada	Direct effects	Biodiv	Borea forest	Selection of redundant reserves	NA	Plan for redundant reserves	Ensure that back-up reserves are available	Spatial configuration, fragmentation, and patch connectivity of high-quality patches	Spatial distribution and size of protected areas	Halpin, P.N. 1997. Global change and natural area protection: management responses and research directions. Ecological Applications 7: 828–843
Climate change and protected area policy and planning in Canada	2005	Forestry Chronicle	81	696-703	Scott, D and Lemieux, C	Canada	Direct effects	Biodiv	Borea forest	Selection of new protected areas on ecotones	NA	Protect areas ecotones/transition zones within forestry systems	Protect forest habitats with specific values	Which habitats to protect	Habitats to focus conservation measures on	Halpin, P.N. 1997. Global change and natural area protection: management responses and research directions. Ecological Applications 7: 828–843
Climate change and protected area policy and planning in Canada	2005	Forestry Chronicle	81	696-703	Scott, D and Lemieux, C	Canada	Direct effects	Biodiv	Borea forest	Selection of new protected areas in close proximity to existing reserves.	NA	Add new protected areas (small or large) close to existing reserves	Concentrating conservation measures	Spatial configuration, fragmentation, and patch connectivity of high-quality patches	Spatial distribution and size of protected areas	Hannah, L., G.F. Midgley and D. Millar. 2002. Climate change integrated conservation strategies. Global Ecology and Biogeography 11: 485–495.
Climate change and protected area policy and planning in Canada	2005	Forestry Chronicle	81	696-703	Scott, D and Lemieux, C	Canada	Direct effects	Biodiv	Borea forest	Create and restore buffer zones around protected areas.	NA	Include buffer zones around protected areas	Protect/preserve a few large high-quality areas	Size of protected (or other kind of high-quality) areas	Spatial distribution and size of protected areas	Hannah, L., G.F. Midgley and D. Millar. 2002. Climate change integrated conservation strategies. Global Ecology and Biogeography 11: 485–495.
Climate change and protected area policy and planning in Canada	2005	Forestry Chronicle	81	696-703	Scott, D and Lemieux, C	Canada	Direct effects	Biodiv	Borea forest	Eliminate non-climatic in-situ threats	NA	Eliminate non-climatic in-situ threats	Identify and reduce stressors in and around protected forests	Manage high value areas to reduce stressors	Conservation measures related with land use and management	Hannah, L., G.F. Midgley and D. Millar. 2002. Climate change integrated conservation strategies. Global Ecology and Biogeography 11: 485–495.
Climate change and protected area policy and planning in Canada	2005	Forestry Chronicle	81	696-703	Scott, D and Lemieux, C	Canada	Direct effects	Biodiv	Borea forest	Expand the protected areas network where possible and enlarge protected areas where appropriate	NA	Increase area of protected areas that are already larger and within networks	Protect/preserve a few large high-quality areas	Size of protected (or other kind of high-quality) areas	Spatial distribution and size of protected areas	Hannah, L., G.F. Midgley and D. Millar. 2002. Climate change integrated conservation strategies. Global Ecology and Biogeography 11: 485–495.
Climate change and protected area policy and planning in Canada	2005	Forestry Chronicle	81	696-703	Scott, D and Lemieux, C	Canada	Direct effects	Biodiv	Borea forest	Expand the protected areas network where possible and enlarge protected areas where appropriate	NA	Increase the size, number and connectivity of protected networks	Protect/preserve a larger area in total	Size of protected (or other kind of high-quality) areas	Spatial distribution and size of protected areas	Hannah, L., G.F. Midgley and D. Millar. 2002. Climate change integrated conservation strategies. Global Ecology and Biogeography 11: 485–495.
Climate change and protected area policy and planning in Canada	2005	Forestry Chronicle	81	696-703	Scott, D and Lemieux, C	Canada	Direct effects	Biodiv	Borea forest	Minimize external stresses to facilitate autonomous adaptation.	NA	Minimize external stressors to facilitate autonomous adaptation.	Identify and reduce stressors in and around protected forests	Manage high value areas to reduce stressors	Conservation measures related with land use and management	Hannah, L., G.F. Midgley and D. Millar. 2002. Climate change integrated conservation strategies. Global Ecology and Biogeography 11: 485–495.
Climate change and protected area policy and planning in Canada	2005	Forestry Chronicle	81	696-703	Scott, D and Lemieux, C	Canada	Direct effects	Biodiv	Borea forest	Selection of redundant reserves	NA	Plan for redundant reserves	Ensure that back-up reserves are available	Spatial configuration, fragmentation, and patch connectivity of high-quality patches	Spatial distribution and size of protected areas	Hannah, L., G.F. Midgley and D. Millar. 2002. Climate change integrated conservation strategies. Global Ecology and Biogeography 11: 485–495.
Climate change and protected area policy and planning in Canada	2005	Forestry Chronicle	81	696-703	Scott, D and Lemieux, C	Canada	Direct effects	Biodiv	Borea forest	Selection of new protected areas on ecotones	NA	Protect areas ecotones/transition zones within forestry systems	Protect forest habitats with specific values	Which habitats to protect	Habitats to focus conservation measures on	Hannah, L., G.F. Midgley and D. Millar. 2002. Climate change integrated conservation strategies. Global Ecology and Biogeography 11: 485–495.
Climate change and protected area policy and planning in Canada	2005	Forestry Chronicle	81	696-703	Scott, D and Lemieux, C	Canada	Direct effects	Biodiv	Borea forest	Selection of new protected areas in close proximity to existing reserves.	NA	Add new protected areas (small or large) close to existing reserves	Concentrating conservation measures	Spatial configuration, fragmentation, and patch connectivity of high-quality patches	Spatial distribution and size of protected areas	Hannah, L., T.E. Lovejoy and S. Schneider. 2005. Biodiversity and Climate Change in Context. In T.E. Lovejoy and L. Hannah (eds.). Climate Change and Biodiversity. pp. 3–14. Yale University Press. New Haven.
Climate change and protected area policy and planning in Canada	2005	Forestry Chronicle	81	696-703	Scott, D and Lemieux, C	Canada	Direct effects	Biodiv	Borea forest	Create and restore buffer zones around protected areas.	NA	Include buffer zones around protected areas	Protect/preserve a few large high-quality areas	Size of protected (or other kind of high-quality) areas	Spatial distribution and size of protected areas	Hannah, L., T.E. Lovejoy and S. Schneider. 2005. Biodiversity and Climate Change in Context. In T.E. Lovejoy and L. Hannah (eds.). Climate Change and Biodiversity. pp. 3–14. Yale University Press. New Haven.
Climate change and protected area policy and planning in Canada	2005	Forestry Chronicle	81	696-703	Scott, D and Lemieux, C	Canada	Direct effects	Biodiv	Borea forest	Eliminate non-climatic in-situ threats	NA	Eliminate non-climatic in-situ threats	Identify and reduce stressors in and around protected forests	Manage high value areas to reduce stressors	Conservation measures related with land use and management	Hannah, L., T.E. Lovejoy and S. Schneider. 2005. Biodiversity and Climate Change in Context. In T.E. Lovejoy and L. Hannah (eds.). Climate Change and Biodiversity. pp. 3–14. Yale University Press. New Haven.
Climate change and protected area policy and planning in Canada	2005	Forestry Chronicle	81	696-703	Scott, D and Lemieux, C	Canada	Direct effects	Biodiv	Borea forest	Expand the protected areas network where possible and enlarge protected areas where appropriate	NA	Increase area of protected areas that are already larger and within networks	Protect/preserve a few large high-quality areas	Size of protected (or other kind of high-quality) areas	Spatial distribution and size of protected areas	Hannah, L., T.E. Lovejoy and S. Schneider. 2005. Biodiversity and Climate Change in Context. In T.E. Lovejoy and L. Hannah (eds.). Climate Change and Biodiversity. pp. 3–14. Yale University Press. New Haven.
Climate change and protected area policy and planning in Canada	2005	Forestry Chronicle	81	696-703	Scott, D and Lemieux, C	Canada	Direct effects	Biodiv	Borea forest	Expand the protected areas network where possible and enlarge protected areas where appropriate	NA	Increase the size, number and connectivity of protected networks	Protect/preserve a larger area in total	Size of protected (or other kind of high-quality) areas	Spatial distribution and size of protected areas	Hannah, L., T.E. Lovejoy and S. Schneider. 2005. Biodiversity and Climate Change in Context. In T.E. Lovejoy and L. Hannah (eds.). Climate Change and Biodiversity. pp. 3–14. Yale University Press. New Haven.
Climate change and protected area policy and planning in Canada	2005	Forestry Chronicle	81	696-703	Scott, D and Lemieux, C	Canada	Direct effects	Biodiv	Borea forest	Minimize external stresses to facilitate autonomous adaptation.	NA	Minimize external stressors to facilitate autonomous adaptation.	Identify and reduce stressors in and around protected forests	Manage high value areas to reduce stressors	Conservation measures related with land use and management	Hannah, L., T.E. Lovejoy and S. Schneider. 2005. Biodiversity and Climate Change in Context. In T.E. Lovejoy and L. Hannah (eds.). Climate Change and Biodiversity. pp. 3–14. Yale University Press. New Haven.
Climate change and protected area policy and planning in Canada	2005	Forestry Chronicle	81	696-703	Scott, D and Lemieux, C	Canada	Direct effects	Biodiv	Borea forest	Selection of redundant reserves	NA	Plan for redundant reserves	Ensure that back-up reserves are available	Spatial configuration, fragmentation, and patch connectivity of high-quality patches	Spatial distribution and size of protected areas	Hannah, L., T.E. Lovejoy and S. Schneider. 2005. Biodiversity and Climate Change in Context. In T.E. Lovejoy and L. Hannah (eds.). Climate Change and Biodiversity. pp. 3–14. Yale University Press. New Haven.
Climate change and protected area policy and planning in Canada	2005	Forestry Chronicle	81	696-703	Scott, D and Lemieux, C	Canada	Direct effects	Biodiv	Borea forest	Selection of new protected areas on ecotones	NA	Protect areas ecotones/transition zones within forestry systems	Protect forest habitats with specific values	Which habitats to protect	Habitats to focus conservation measures on	Hannah, L., T.E. Lovejoy and S. Schneider. 2005. Biodiversity and Climate Change in Context. In T.E. Lovejoy and L. Hannah (eds.). Climate Change and Biodiversity. pp. 3–14. Yale University Press. New Haven.
Climate change and protected area policy and planning in Canada	2005	Forestry Chronicle	81	696-703	Scott, D and Lemieux, C	Canada	Direct effects	Biodiv	Borea forest	Selection of new protected areas in close proximity to existing reserves.	NA	Add new protected areas (small or large) close to existing reserves	Concentrating conservation measures	Spatial configuration, fragmentation, and patch connectivity of high-quality patches	Spatial distribution and size of protected areas	International Union for Conservation of Nature (IUCN). 2003. World Parks Congress 2003: Recommendation 5.05, Climate Change and Protected Areas. Available at: http://www.iucn.org/ themes/wcpa/wpc2003/pdfs/outputs/recommendations/approved/e nglish/html/r05.htm
Climate change and protected area policy and planning in Canada	2005	Forestry Chronicle	81	696-703	Scott, D and Lemieux, C	Canada	Direct effects	Biodiv	Borea forest	Create and restore buffer zones around protected areas.	NA	Include buffer zones around protected areas	Protect/preserve a few large high-quality areas	Size of protected (or other kind of high-quality) areas	Spatial distribution and size of protected areas	International Union for Conservation of Nature (IUCN). 2003. World Parks Congress 2003: Recommendation 5.05, Climate Change and Protected Areas. Available at: http://www.iucn.org/ themes/wcpa/wpc2003/pdfs/outputs/recommendations/approved/e nglish/html/r05.htm
Climate change and protected area policy and planning in Canada	2005	Forestry Chronicle	81	696-703	Scott, D and Lemieux, C	Canada	Direct effects	Biodiv	Borea forest	Eliminate non-climatic in-situ threats	NA	Eliminate non-climatic in-situ threats	Identify and reduce stressors in and around protected forests	Manage high value areas to reduce stressors	Conservation measures related with land use and management	International Union for Conservation of Nature (IUCN). 2003. World Parks Congress 2003: Recommendation 5.05, Climate Change and Protected Areas. Available at: http://www.iucn.org/ themes/wcpa/wpc2003/pdfs/outputs/recommendations/approved/e nglish/html/r05.htm
Climate change and protected area policy and planning in Canada	2005	Forestry Chronicle	81	696-703	Scott, D and Lemieux, C	Canada	Direct effects	Biodiv	Borea forest	Expand the protected areas network where possible and enlarge protected areas where appropriate	NA	Increase area of protected areas that are already larger and within networks	Protect/preserve a few large high-quality areas	Size of protected (or other kind of high-quality) areas	Spatial distribution and size of protected areas	International Union for Conservation of Nature (IUCN). 2003. World Parks Congress 2003: Recommendation 5.05, Climate Change and Protected Areas. Available at: http://www.iucn.org/ themes/wcpa/wpc2003/pdfs/outputs/recommendations/approved/e nglish/html/r05.htm
Climate change and protected area policy and planning in Canada	2005	Forestry Chronicle	81	696-703	Scott, D and Lemieux, C	Canada	Direct effects	Biodiv	Borea forest	Expand the protected areas network where possible and enlarge protected areas where appropriate	NA	Increase the size, number and connectivity of protected networks	Protect/preserve a larger area in total	Size of protected (or other kind of high-quality) areas	Spatial distribution and size of protected areas	International Union for Conservation of Nature (IUCN). 2003. World Parks Congress 2003: Recommendation 5.05, Climate Change and Protected Areas. Available at: http://www.iucn.org/ themes/wcpa/wpc2003/pdfs/outputs/recommendations/approved/e nglish/html/r05.htm
Climate change and protected area policy and planning in Canada	2005	Forestry Chronicle	81	696-703	Scott, D and Lemieux, C	Canada	Direct effects	Biodiv	Borea forest	Minimize external stresses to facilitate autonomous adaptation.	NA	Minimize external stressors to facilitate autonomous adaptation.	Identify and reduce stressors in and around protected forests	Manage high value areas to reduce stressors	Conservation measures related with land use and management	International Union for Conservation of Nature (IUCN). 2003. World Parks Congress 2003: Recommendation 5.05, Climate Change and Protected Areas. Available at: http://www.iucn.org/ themes/wcpa/wpc2003/pdfs/outputs/recommendations/approved/e nglish/html/r05.htm
Climate change and protected area policy and planning in Canada	2005	Forestry Chronicle	81	696-703	Scott, D and Lemieux, C	Canada	Direct effects	Biodiv	Borea forest	Selection of redundant reserves	NA	Plan for redundant reserves	Ensure that back-up reserves are available	Spatial configuration, fragmentation, and patch connectivity of high-quality patches	Spatial distribution and size of protected areas	International Union for Conservation of Nature (IUCN). 2003. World Parks Congress 2003: Recommendation 5.05, Climate Change and Protected Areas. Available at: http://www.iucn.org/ themes/wcpa/wpc2003/pdfs/outputs/recommendations/approved/e nglish/html/r05.htm
Climate change and protected area policy and planning in Canada	2005	Forestry Chronicle	81	696-703	Scott, D and Lemieux, C	Canada	Direct effects	Biodiv	Borea forest	Selection of new protected areas on ecotones	NA	Protect areas ecotones/transition zones within forestry systems	Protect forest habitats with specific values	Which habitats to protect	Habitats to focus conservation measures on	International Union for Conservation of Nature (IUCN). 2003. World Parks Congress 2003: Recommendation 5.05, Climate Change and Protected Areas. Available at: http://www.iucn.org/ themes/wcpa/wpc2003/pdfs/outputs/recommendations/approved/e nglish/html/r05.htm
Climate change and protected area policy and planning in Canada	2005	Forestry Chronicle	81	696-703	Scott, D and Lemieux, C	Canada	Direct effects	Biodiv	Borea forest	Selection of new protected areas in close proximity to existing reserves.	NA	Add new protected areas (small or large) close to existing reserves	Concentrating conservation measures	Spatial configuration, fragmentation, and patch connectivity of high-quality patches	Spatial distribution and size of protected areas	Lemieux, C.J. and D. Scott. 2005. Climate change, biodiversity conservation, and protected areas planning in Canada. The Canadian Geographer 49 (4): in press
Climate change and protected area policy and planning in Canada	2005	Forestry Chronicle	81	696-703	Scott, D and Lemieux, C	Canada	Direct effects	Biodiv	Borea forest	Create and restore buffer zones around protected areas.	NA	Include buffer zones around protected areas	Protect/preserve a few large high-quality areas	Size of protected (or other kind of high-quality) areas	Spatial distribution and size of protected areas	Lemieux, C.J. and D. Scott. 2005. Climate change, biodiversity conservation, and protected areas planning in Canada. The Canadian Geographer 49 (4): in press
Climate change and protected area policy and planning in Canada	2005	Forestry Chronicle	81	696-703	Scott, D and Lemieux, C	Canada	Direct effects	Biodiv	Borea forest	Eliminate non-climatic in-situ threats	NA	Eliminate non-climatic in-situ threats	Identify and reduce stressors in and around protected forests	Manage high value areas to reduce stressors	Conservation measures related with land use and management	Lemieux, C.J. and D. Scott. 2005. Climate change, biodiversity conservation, and protected areas planning in Canada. The Canadian Geographer 49 (4): in press
Climate change and protected area policy and planning in Canada	2005	Forestry Chronicle	81	696-703	Scott, D and Lemieux, C	Canada	Direct effects	Biodiv	Borea forest	Expand the protected areas network where possible and enlarge protected areas where appropriate	NA	Increase area of protected areas that are already larger and within networks	Protect/preserve a few large high-quality areas	Size of protected (or other kind of high-quality) areas	Spatial distribution and size of protected areas	Lemieux, C.J. and D. Scott. 2005. Climate change, biodiversity conservation, and protected areas planning in Canada. The Canadian Geographer 49 (4): in press
Climate change and protected area policy and planning in Canada	2005	Forestry Chronicle	81	696-703	Scott, D and Lemieux, C	Canada	Direct effects	Biodiv	Borea forest	Expand the protected areas network where possible and enlarge protected areas where appropriate	NA	Increase the size, number and connectivity of protected networks	Protect/preserve a larger area in total	Size of protected (or other kind of high-quality) areas	Spatial distribution and size of protected areas	Lemieux, C.J. and D. Scott. 2005. Climate change, biodiversity conservation, and protected areas planning in Canada. The Canadian Geographer 49 (4): in press
Climate change and protected area policy and planning in Canada	2005	Forestry Chronicle	81	696-703	Scott, D and Lemieux, C	Canada	Direct effects	Biodiv	Borea forest	Minimize external stresses to facilitate autonomous adaptation.	NA	Minimize external stressors to facilitate autonomous adaptation.	Identify and reduce stressors in and around protected forests	Manage high value areas to reduce stressors	Conservation measures related with land use and management	Lemieux, C.J. and D. Scott. 2005. Climate change, biodiversity conservation, and protected areas planning in Canada. The Canadian Geographer 49 (4): in press
Climate change and protected area policy and planning in Canada	2005	Forestry Chronicle	81	696-703	Scott, D and Lemieux, C	Canada	Direct effects	Biodiv	Borea forest	Selection of redundant reserves	NA	Plan for redundant reserves	Ensure that back-up reserves are available	Spatial configuration, fragmentation, and patch connectivity of high-quality patches	Spatial distribution and size of protected areas	Lemieux, C.J. and D. Scott. 2005. Climate change, biodiversity conservation, and protected areas planning in Canada. The Canadian Geographer 49 (4): in press
Climate change and protected area policy and planning in Canada	2005	Forestry Chronicle	81	696-703	Scott, D and Lemieux, C	Canada	Direct effects	Biodiv	Borea forest	Selection of new protected areas on ecotones	NA	Protect areas ecotones/transition zones within forestry systems	Protect forest habitats with specific values	Which habitats to protect	Habitats to focus conservation measures on	Lemieux, C.J. and D. Scott. 2005. Climate change, biodiversity conservation, and protected areas planning in Canada. The Canadian Geographer 49 (4): in press
Climate change and protected area policy and planning in Canada	2005	Forestry Chronicle	81	696-703	Scott, D and Lemieux, C	Canada	Direct effects	Biodiv	Borea forest	Selection of new protected areas in close proximity to existing reserves.	NA	Add new protected areas (small or large) close to existing reserves	Concentrating conservation measures	Spatial configuration, fragmentation, and patch connectivity of high-quality patches	Spatial distribution and size of protected areas	Peters, R. and J. Darling. 1985. The greenhouse effect and nature reserves. Bioscience 35 (11): 707–716.
Climate change and protected area policy and planning in Canada	2005	Forestry Chronicle	81	696-703	Scott, D and Lemieux, C	Canada	Direct effects	Biodiv	Borea forest	Create and restore buffer zones around protected areas.	NA	Include buffer zones around protected areas	Protect/preserve a few large high-quality areas	Size of protected (or other kind of high-quality) areas	Spatial distribution and size of protected areas	Peters, R. and J. Darling. 1985. The greenhouse effect and nature reserves. Bioscience 35 (11): 707–716.
Climate change and protected area policy and planning in Canada	2005	Forestry Chronicle	81	696-703	Scott, D and Lemieux, C	Canada	Direct effects	Biodiv	Borea forest	Eliminate non-climatic in-situ threats	NA	Eliminate non-climatic in-situ threats	Identify and reduce stressors in and around protected forests	Manage high value areas to reduce stressors	Conservation measures related with land use and management	Peters, R. and J. Darling. 1985. The greenhouse effect and nature reserves. Bioscience 35 (11): 707–716.
Climate change and protected area policy and planning in Canada	2005	Forestry Chronicle	81	696-703	Scott, D and Lemieux, C	Canada	Direct effects	Biodiv	Borea forest	Expand the protected areas network where possible and enlarge protected areas where appropriate	NA	Increase the size, number and connectivity of protected networks	Protect/preserve a larger area in total	Size of protected (or other kind of high-quality) areas	Spatial distribution and size of protected areas	Peters, R. and J. Darling. 1985. The greenhouse effect and nature reserves. Bioscience 35 (11): 707–716.
Climate change and protected area policy and planning in Canada	2005	Forestry Chronicle	81	696-703	Scott, D and Lemieux, C	Canada	Direct effects	Biodiv	Borea forest	Minimize external stresses to facilitate autonomous adaptation.	NA	Minimize external stressors to facilitate autonomous adaptation.	Identify and reduce stressors in and around protected forests	Manage high value areas to reduce stressors	Conservation measures related with land use and management	Peters, R. and J. Darling. 1985. The greenhouse effect and nature reserves. Bioscience 35 (11): 707–716.
Climate change and protected area policy and planning in Canada	2005	Forestry Chronicle	81	696-703	Scott, D and Lemieux, C	Canada	Direct effects	Biodiv	Borea forest	Expand the protected areas network where possible and enlarge protected areas where appropriate	NA	Increase area of protected areas that are already larger and within networks	Protect/preserve a few large high-quality areas	Size of protected (or other kind of high-quality) areas	Spatial distribution and size of protected areas	Peters, R. and J. Darling. 1985. The greenhouse effect and nature reserves. Bioscience 35 (11): 707–716.
Climate change and protected area policy and planning in Canada	2005	Forestry Chronicle	81	696-703	Scott, D and Lemieux, C	Canada	Direct effects	Biodiv	Borea forest	Selection of redundant reserves	NA	Plan for redundant reserves	Ensure that back-up reserves are available	Spatial configuration, fragmentation, and patch connectivity of high-quality patches	Spatial distribution and size of protected areas	Peters, R. and J. Darling. 1985. The greenhouse effect and nature reserves. Bioscience 35 (11): 707–716.
Climate change and protected area policy and planning in Canada	2005	Forestry Chronicle	81	696-703	Scott, D and Lemieux, C	Canada	Direct effects	Biodiv	Borea forest	Selection of new protected areas on ecotones	NA	Protect areas ecotones/transition zones within forestry systems	Protect forest habitats with specific values	Which habitats to protect	Habitats to focus conservation measures on	Peters, R. and J. Darling. 1985. The greenhouse effect and nature reserves. Bioscience 35 (11): 707–716.
Climate change and protected area policy and planning in Canada	2005	Forestry Chronicle	81	696-703	Scott, D and Lemieux, C	Canada	Direct effects	Biodiv	Borea forest	Selection of new protected areas in close proximity to existing reserves.	NA	Add new protected areas (small or large) close to existing reserves	Concentrating conservation measures	Spatial configuration, fragmentation, and patch connectivity of high-quality patches	Spatial distribution and size of protected areas	Scott, D. and R. Suffling. 2000. Climate Change and Canada’s National Parks, Environment Canada. Toronto, Ontario. 183 p
Climate change and protected area policy and planning in Canada	2005	Forestry Chronicle	81	696-703	Scott, D and Lemieux, C	Canada	Direct effects	Biodiv	Borea forest	Create and restore buffer zones around protected areas.	NA	Include buffer zones around protected areas	Protect/preserve a few large high-quality areas	Size of protected (or other kind of high-quality) areas	Spatial distribution and size of protected areas	Scott, D. and R. Suffling. 2000. Climate Change and Canada’s National Parks, Environment Canada. Toronto, Ontario. 183 p
Climate change and protected area policy and planning in Canada	2005	Forestry Chronicle	81	696-703	Scott, D and Lemieux, C	Canada	Direct effects	Biodiv	Borea forest	Eliminate non-climatic in-situ threats	NA	Eliminate non-climatic in-situ threats	Identify and reduce stressors in and around protected forests	Manage high value areas to reduce stressors	Conservation measures related with land use and management	Scott, D. and R. Suffling. 2000. Climate Change and Canada’s National Parks, Environment Canada. Toronto, Ontario. 183 p
Climate change and protected area policy and planning in Canada	2005	Forestry Chronicle	81	696-703	Scott, D and Lemieux, C	Canada	Direct effects	Biodiv	Borea forest	Expand the protected areas network where possible and enlarge protected areas where appropriate	NA	Increase area of protected areas that are already larger and within networks	Protect/preserve a few large high-quality areas	Size of protected (or other kind of high-quality) areas	Spatial distribution and size of protected areas	Scott, D. and R. Suffling. 2000. Climate Change and Canada’s National Parks, Environment Canada. Toronto, Ontario. 183 p
Climate change and protected area policy and planning in Canada	2005	Forestry Chronicle	81	696-703	Scott, D and Lemieux, C	Canada	Direct effects	Biodiv	Borea forest	Expand the protected areas network where possible and enlarge protected areas where appropriate	NA	Increase the size, number and connectivity of protected networks	Protect/preserve a larger area in total	Size of protected (or other kind of high-quality) areas	Spatial distribution and size of protected areas	Scott, D. and R. Suffling. 2000. Climate Change and Canada’s National Parks, Environment Canada. Toronto, Ontario. 183 p
Climate change and protected area policy and planning in Canada	2005	Forestry Chronicle	81	696-703	Scott, D and Lemieux, C	Canada	Direct effects	Biodiv	Borea forest	Minimize external stresses to facilitate autonomous adaptation.	NA	Minimize external stressors to facilitate autonomous adaptation.	Identify and reduce stressors in and around protected forests	Manage high value areas to reduce stressors	Conservation measures related with land use and management	Scott, D. and R. Suffling. 2000. Climate Change and Canada’s National Parks, Environment Canada. Toronto, Ontario. 183 p
Climate change and protected area policy and planning in Canada	2005	Forestry Chronicle	81	696-703	Scott, D and Lemieux, C	Canada	Direct effects	Biodiv	Borea forest	Selection of redundant reserves	NA	Plan for redundant reserves	Ensure that back-up reserves are available	Spatial configuration, fragmentation, and patch connectivity of high-quality patches	Spatial distribution and size of protected areas	Scott, D. and R. Suffling. 2000. Climate Change and Canada’s National Parks, Environment Canada. Toronto, Ontario. 183 p
Climate change and protected area policy and planning in Canada	2005	Forestry Chronicle	81	696-703	Scott, D and Lemieux, C	Canada	Direct effects	Biodiv	Borea forest	Selection of new protected areas on ecotones	NA	Protect areas ecotones/transition zones within forestry systems	Protect forest habitats with specific values	Which habitats to protect	Habitats to focus conservation measures on	Scott, D. and R. Suffling. 2000. Climate Change and Canada’s National Parks, Environment Canada. Toronto, Ontario. 183 p
Climate change and protected area policy and planning in Canada	2005	Forestry Chronicle	81	696-703	Scott, D and Lemieux, C	Canada	Direct effects	Biodiv	Borea forest	Selection of new protected areas in close proximity to existing reserves.	NA	Add new protected areas (small or large) close to existing reserves	Concentrating conservation measures	Spatial configuration, fragmentation, and patch connectivity of high-quality patches	Spatial distribution and size of protected areas	Scott, D.J., J. Malcolm and C.J. Lemieux. 2002. Climate change and modeled biome representation in Canada’s national park system: implications for system planning and park mandates. Global Ecology and Biogeography 11(6): 475–485
Climate change and protected area policy and planning in Canada	2005	Forestry Chronicle	81	696-703	Scott, D and Lemieux, C	Canada	Direct effects	Biodiv	Borea forest	Create and restore buffer zones around protected areas.	NA	Include buffer zones around protected areas	Protect/preserve a few large high-quality areas	Size of protected (or other kind of high-quality) areas	Spatial distribution and size of protected areas	Scott, D.J., J. Malcolm and C.J. Lemieux. 2002. Climate change and modeled biome representation in Canada’s national park system: implications for system planning and park mandates. Global Ecology and Biogeography 11(6): 475–485
Climate change and protected area policy and planning in Canada	2005	Forestry Chronicle	81	696-703	Scott, D and Lemieux, C	Canada	Direct effects	Biodiv	Borea forest	Eliminate non-climatic in-situ threats	NA	Eliminate non-climatic in-situ threats	Identify and reduce stressors in and around protected forests	Manage high value areas to reduce stressors	Conservation measures related with land use and management	Scott, D.J., J. Malcolm and C.J. Lemieux. 2002. Climate change and modeled biome representation in Canada’s national park system: implications for system planning and park mandates. Global Ecology and Biogeography 11(6): 475–485
Climate change and protected area policy and planning in Canada	2005	Forestry Chronicle	81	696-703	Scott, D and Lemieux, C	Canada	Direct effects	Biodiv	Borea forest	Expand the protected areas network where possible and enlarge protected areas where appropriate	NA	Increase area of protected areas that are already larger and within networks	Protect/preserve a few large high-quality areas	Size of protected (or other kind of high-quality) areas	Spatial distribution and size of protected areas	Scott, D.J., J. Malcolm and C.J. Lemieux. 2002. Climate change and modeled biome representation in Canada’s national park system: implications for system planning and park mandates. Global Ecology and Biogeography 11(6): 475–485
Climate change and protected area policy and planning in Canada	2005	Forestry Chronicle	81	696-703	Scott, D and Lemieux, C	Canada	Direct effects	Biodiv	Borea forest	Expand the protected areas network where possible and enlarge protected areas where appropriate	NA	Increase the size, number and connectivity of protected networks	Protect/preserve a larger area in total	Size of protected (or other kind of high-quality) areas	Spatial distribution and size of protected areas	Scott, D.J., J. Malcolm and C.J. Lemieux. 2002. Climate change and modeled biome representation in Canada’s national park system: implications for system planning and park mandates. Global Ecology and Biogeography 11(6): 475–485
Climate change and protected area policy and planning in Canada	2005	Forestry Chronicle	81	696-703	Scott, D and Lemieux, C	Canada	Direct effects	Biodiv	Borea forest	Minimize external stresses to facilitate autonomous adaptation.	NA	Minimize external stressors to facilitate autonomous adaptation.	Identify and reduce stressors in and around protected forests	Manage high value areas to reduce stressors	Conservation measures related with land use and management	Scott, D.J., J. Malcolm and C.J. Lemieux. 2002. Climate change and modeled biome representation in Canada’s national park system: implications for system planning and park mandates. Global Ecology and Biogeography 11(6): 475–485
Climate change and protected area policy and planning in Canada	2005	Forestry Chronicle	81	696-703	Scott, D and Lemieux, C	Canada	Direct effects	Biodiv	Borea forest	Selection of redundant reserves	NA	Plan for redundant reserves	Ensure that back-up reserves are available	Spatial configuration, fragmentation, and patch connectivity of high-quality patches	Spatial distribution and size of protected areas	Scott, D.J., J. Malcolm and C.J. Lemieux. 2002. Climate change and modeled biome representation in Canada’s national park system: implications for system planning and park mandates. Global Ecology and Biogeography 11(6): 475–485
Climate change and protected area policy and planning in Canada	2005	Forestry Chronicle	81	696-703	Scott, D and Lemieux, C	Canada	Direct effects	Biodiv	Borea forest	Selection of new protected areas on ecotones	NA	Protect areas ecotones/transition zones within forestry systems	Protect forest habitats with specific values	Which habitats to protect	Habitats to focus conservation measures on	Scott, D.J., J. Malcolm and C.J. Lemieux. 2002. Climate change and modeled biome representation in Canada’s national park system: implications for system planning and park mandates. Global Ecology and Biogeography 11(6): 475–485
Climate change and protected area policy and planning in Canada	2005	Forestry Chronicle	81	696-703	Scott, D and Lemieux, C	Canada	Direct effects	Biodiv	Borea forest	Selection of new protected areas in close proximity to existing reserves.	NA	Add new protected areas (small or large) close to existing reserves	Concentrating conservation measures	Spatial configuration, fragmentation, and patch connectivity of high-quality patches	Spatial distribution and size of protected areas	Suffling, R. and D. Scott. 2002. Assessment of climate change effects on Canada’s national park system. Environmental Monitoring and Assessment 74: 117–139.
Climate change and protected area policy and planning in Canada	2005	Forestry Chronicle	81	696-703	Scott, D and Lemieux, C	Canada	Direct effects	Biodiv	Borea forest	Create and restore buffer zones around protected areas.	NA	Include buffer zones around protected areas	Protect/preserve a few large high-quality areas	Size of protected (or other kind of high-quality) areas	Spatial distribution and size of protected areas	Suffling, R. and D. Scott. 2002. Assessment of climate change effects on Canada’s national park system. Environmental Monitoring and Assessment 74: 117–139.
Climate change and protected area policy and planning in Canada	2005	Forestry Chronicle	81	696-703	Scott, D and Lemieux, C	Canada	Direct effects	Biodiv	Borea forest	Eliminate non-climatic in-situ threats	NA	Eliminate non-climatic in-situ threats	Identify and reduce stressors in and around protected forests	Manage high value areas to reduce stressors	Conservation measures related with land use and management	Suffling, R. and D. Scott. 2002. Assessment of climate change effects on Canada’s national park system. Environmental Monitoring and Assessment 74: 117–139.
Climate change and protected area policy and planning in Canada	2005	Forestry Chronicle	81	696-703	Scott, D and Lemieux, C	Canada	Direct effects	Biodiv	Borea forest	Expand the protected areas network where possible and enlarge protected areas where appropriate	NA	Increase area of protected areas that are already larger and within networks	Protect/preserve a few large high-quality areas	Size of protected (or other kind of high-quality) areas	Spatial distribution and size of protected areas	Suffling, R. and D. Scott. 2002. Assessment of climate change effects on Canada’s national park system. Environmental Monitoring and Assessment 74: 117–139.
Climate change and protected area policy and planning in Canada	2005	Forestry Chronicle	81	696-703	Scott, D and Lemieux, C	Canada	Direct effects	Biodiv	Borea forest	Expand the protected areas network where possible and enlarge protected areas where appropriate	NA	Increase the size, number and connectivity of protected networks	Protect/preserve a larger area in total	Size of protected (or other kind of high-quality) areas	Spatial distribution and size of protected areas	Suffling, R. and D. Scott. 2002. Assessment of climate change effects on Canada’s national park system. Environmental Monitoring and Assessment 74: 117–139.
Climate change and protected area policy and planning in Canada	2005	Forestry Chronicle	81	696-703	Scott, D and Lemieux, C	Canada	Direct effects	Biodiv	Borea forest	Minimize external stresses to facilitate autonomous adaptation.	NA	Minimize external stressors to facilitate autonomous adaptation.	Identify and reduce stressors in and around protected forests	Manage high value areas to reduce stressors	Conservation measures related with land use and management	Suffling, R. and D. Scott. 2002. Assessment of climate change effects on Canada’s national park system. Environmental Monitoring and Assessment 74: 117–139.
Climate change and protected area policy and planning in Canada	2005	Forestry Chronicle	81	696-703	Scott, D and Lemieux, C	Canada	Direct effects	Biodiv	Borea forest	Selection of redundant reserves	NA	Plan for redundant reserves	Ensure that back-up reserves are available	Spatial configuration, fragmentation, and patch connectivity of high-quality patches	Spatial distribution and size of protected areas	Suffling, R. and D. Scott. 2002. Assessment of climate change effects on Canada’s national park system. Environmental Monitoring and Assessment 74: 117–139.
Climate change and protected area policy and planning in Canada	2005	Forestry Chronicle	81	696-703	Scott, D and Lemieux, C	Canada	Direct effects	Biodiv	Borea forest	Selection of new protected areas on ecotones	NA	Protect areas ecotones/transition zones within forestry systems	Protect forest habitats with specific values	Which habitats to protect	Habitats to focus conservation measures on	Suffling, R. and D. Scott. 2002. Assessment of climate change effects on Canada’s national park system. Environmental Monitoring and Assessment 74: 117–139.
Climate change and protected area policy and planning in Canada	2005	Forestry Chronicle	81	696-703	Scott, D and Lemieux, C	Canada	Direct effects	Biodiv	Borea forest	Selection of new protected areas in close proximity to existing reserves.	NA	Add new protected areas (small or large) close to existing reserves	Concentrating conservation measures	Spatial configuration, fragmentation, and patch connectivity of high-quality patches	Spatial distribution and size of protected areas	Welch, D. 2005.What should protected areas managers do in the face of climate change? Ecological Integrity Branch, Parks Canada Agency. Ottawa, Ontario.
Climate change and protected area policy and planning in Canada	2005	Forestry Chronicle	81	696-703	Scott, D and Lemieux, C	Canada	Direct effects	Biodiv	Borea forest	Create and restore buffer zones around protected areas.	NA	Include buffer zones around protected areas	Protect/preserve a few large high-quality areas	Size of protected (or other kind of high-quality) areas	Spatial distribution and size of protected areas	Welch, D. 2005.What should protected areas managers do in the face of climate change? Ecological Integrity Branch, Parks Canada Agency. Ottawa, Ontario.
Climate change and protected area policy and planning in Canada	2005	Forestry Chronicle	81	696-703	Scott, D and Lemieux, C	Canada	Direct effects	Biodiv	Borea forest	Eliminate non-climatic in-situ threats	NA	Eliminate non-climatic in-situ threats	Identify and reduce stressors in and around protected forests	Manage high value areas to reduce stressors	Conservation measures related with land use and management	Welch, D. 2005.What should protected areas managers do in the face of climate change? Ecological Integrity Branch, Parks Canada Agency. Ottawa, Ontario.
Climate change and protected area policy and planning in Canada	2005	Forestry Chronicle	81	696-703	Scott, D and Lemieux, C	Canada	Direct effects	Biodiv	Borea forest	Expand the protected areas network where possible and enlarge protected areas where appropriate	NA	Increase area of protected areas that are already larger and within networks	Protect/preserve a few large high-quality areas	Size of protected (or other kind of high-quality) areas	Spatial distribution and size of protected areas	Welch, D. 2005.What should protected areas managers do in the face of climate change? Ecological Integrity Branch, Parks Canada Agency. Ottawa, Ontario.
Climate change and protected area policy and planning in Canada	2005	Forestry Chronicle	81	696-703	Scott, D and Lemieux, C	Canada	Direct effects	Biodiv	Borea forest	Expand the protected areas network where possible and enlarge protected areas where appropriate	NA	Increase the size, number and connectivity of protected networks	Protect/preserve a larger area in total	Size of protected (or other kind of high-quality) areas	Spatial distribution and size of protected areas	Welch, D. 2005.What should protected areas managers do in the face of climate change? Ecological Integrity Branch, Parks Canada Agency. Ottawa, Ontario.
Climate change and protected area policy and planning in Canada	2005	Forestry Chronicle	81	696-703	Scott, D and Lemieux, C	Canada	Direct effects	Biodiv	Borea forest	Minimize external stresses to facilitate autonomous adaptation.	NA	Minimize external stressors to facilitate autonomous adaptation.	Identify and reduce stressors in and around protected forests	Manage high value areas to reduce stressors	Conservation measures related with land use and management	Welch, D. 2005.What should protected areas managers do in the face of climate change? Ecological Integrity Branch, Parks Canada Agency. Ottawa, Ontario.
Climate change and protected area policy and planning in Canada	2005	Forestry Chronicle	81	696-703	Scott, D and Lemieux, C	Canada	Direct effects	Biodiv	Borea forest	Selection of redundant reserves	NA	Plan for redundant reserves	Ensure that back-up reserves are available	Spatial configuration, fragmentation, and patch connectivity of high-quality patches	Spatial distribution and size of protected areas	Welch, D. 2005.What should protected areas managers do in the face of climate change? Ecological Integrity Branch, Parks Canada Agency. Ottawa, Ontario.
Climate change and protected area policy and planning in Canada	2005	Forestry Chronicle	81	696-703	Scott, D and Lemieux, C	Canada	Direct effects	Biodiv	Borea forest	Selection of new protected areas on ecotones	NA	Protect areas ecotones/transition zones within forestry systems	Protect forest habitats with specific values	Which habitats to protect	Habitats to focus conservation measures on	Welch, D. 2005.What should protected areas managers do in the face of climate change? Ecological Integrity Branch, Parks Canada Agency. Ottawa, Ontario.
Biodiversity, ecosystem function, and resilience: ten guiding principles for commodity production landscapes	2006	Frontiers in Ecology and the Environment	4	80-86	Fischer, J. and Lindenmayer, D. B. and Manning, A. D.	NA	Other indirect	Biodiv	NA	At least some highly productive land should be protected or kept for low intensity usage.	Heterogeneity of land uses and land-use intensities should therefore occur across environmental gradients. Reinstating heterogeneity is particularly important in landscapes dominated by vast areas of intensively managed, structurally simple monocultures.	Intensity of management is varied across environmental gradients to ensure low intensity and protected areas is available for all species	Ensure variation in management and areas protected	Regional distribution	Spatial distribution and size of protected areas	Austin MP and Smith TM. 1989. A new model for the continuum concept. Vegetatio 83: 35–47.
Biodiversity, ecosystem function, and resilience: ten guiding principles for commodity production landscapes	2006	Frontiers in Ecology and the Environment	4	80-86	Fischer, J. and Lindenmayer, D. B. and Manning, A. D.	NA	Pest & invasive species	Biodiv	NA	Create buffers around sensitive areas	Broadly speaking, buffers are particularly important where surrounding land exerts strongly negative influences on sensitive areas, such as providing a source of invasive pecies or chemical pollutants.	Include buffer zones around protected areas	Protect/preserve a few large high-quality areas	Size of protected (or other kind of high-quality) areas	Spatial distribution and size of protected areas	Dix ME, Akkuzi E, Klopfenstein NB, et al. 1997. Riparian refugia in agroforestry systems. J Forest August: 38–41.
Biodiversity, ecosystem function, and resilience: ten guiding principles for commodity production landscapes	2006	Frontiers in Ecology and the Environment	4	80-86	Fischer, J. and Lindenmayer, D. B. and Manning, A. D.	NA	Pest & invasive species	Biodiv	NA	Create buffers around sensitive areas	Broadly speaking, buffers are particularly important where surrounding land exerts strongly negative influences on sensitive areas, such as providing a source of invasive pecies or chemical pollutants.	Include buffer zones around protected areas	Protect/preserve a few large high-quality areas	Size of protected (or other kind of high-quality) areas	Spatial distribution and size of protected areas	Dix ME, Akkuzi E, Klopfenstein NB, et al. 1997. Riparian refugia in agroforestry systems. J Forest August: 38–41.
Biodiversity, ecosystem function, and resilience: ten guiding principles for commodity production landscapes	2006	Frontiers in Ecology and the Environment	4	80-86	Fischer, J. and Lindenmayer, D. B. and Manning, A. D.	NA	Other indirect	Biodiv	NA	Create buffers around sensitive areas	Broadly speaking, buffers are particularly important where surrounding land exerts strongly negative influences on sensitive areas, such as providing a source of invasive pecies or chemical pollutants.	Include buffer zones around protected areas	Protect/preserve a few large high-quality areas	Size of protected (or other kind of high-quality) areas	Spatial distribution and size of protected areas	Noss RF and Harris LD. 1986. Nodes, networks, and MUMs: preserving diversity at all scales. Environ Manage 10: 299–309.
Biodiversity, ecosystem function, and resilience: ten guiding principles for commodity production landscapes	2006	Frontiers in Ecology and the Environment	4	80-86	Fischer, J. and Lindenmayer, D. B. and Manning, A. D.	NA	Pest & invasive species	Sp group	NA	Create buffers around sensitive areas	Broadly speaking, buffers are particularly important where surrounding land exerts strongly negative influences on sensitive areas, such as providing a source of invasive pecies or chemical pollutants.	Include buffer zones around protected areas	Protect/preserve a few large high-quality areas	Size of protected (or other kind of high-quality) areas	Spatial distribution and size of protected areas	Semlitsch RD and Bodie JR. 2003. Biological criteria for buffer zones around wetlands and riparian habitats for amphibians and reptiles. Conserv Biol 17: 1219–28.
Biodiversity, ecosystem function, and resilience: ten guiding principles for commodity production landscapes	2006	Frontiers in Ecology and the Environment	4	80-86	Fischer, J. and Lindenmayer, D. B. and Manning, A. D.	NA	Pest & invasive species	Sp group	NA	Create buffers around sensitive areas	Broadly speaking, buffers are particularly important where surrounding land exerts strongly negative influences on sensitive areas, such as providing a source of invasive pecies or chemical pollutants.	Include buffer zones around protected areas	Protect/preserve a few large high-quality areas	Size of protected (or other kind of high-quality) areas	Spatial distribution and size of protected areas	Semlitsch RD and Bodie JR. 2003. Biological criteria for buffer zones around wetlands and riparian habitats for amphibians and reptiles. Conserv Biol 17: 1219–28.
Biodiversity, ecosystem function, and resilience: ten guiding principles for commodity production landscapes	2006	Frontiers in Ecology and the Environment	4	80-86	Fischer, J. and Lindenmayer, D. B. and Manning, A. D.	NA	Pest & invasive species	Biodiv	NA	Create buffers around sensitive areas	Broadly speaking, buffers are particularly important where surrounding land exerts strongly negative influences on sensitive areas, such as providing a source of invasive pecies or chemical pollutants.	Include buffer zones around protected areas	Protect/preserve a few large high-quality areas	Size of protected (or other kind of high-quality) areas	Spatial distribution and size of protected areas	UNESCO 2005. Biosphere reserves – world network. www.unesco.org/mab/brlist.PDF. Viewed 5 January 2006
Biodiversity, ecosystem function, and resilience: ten guiding principles for commodity production landscapes	2006	Frontiers in Ecology and the Environment	4	80-86	Fischer, J. and Lindenmayer, D. B. and Manning, A. D.	NA	Pest & invasive species	Biodiv	NA	Create buffers around sensitive areas	Broadly speaking, buffers are particularly important where surrounding land exerts strongly negative influences on sensitive areas, such as providing a source of invasive pecies or chemical pollutants.	Include buffer zones around protected areas	Protect/preserve a few large high-quality areas	Size of protected (or other kind of high-quality) areas	Spatial distribution and size of protected areas	UNESCO 2005. Biosphere reserves – world network. www.unesco.org/mab/brlist.PDF. Viewed 5 January 2006
Can forest management based on natural disturbances maintain ecological resilience?	2006	Canadian Journal of Forest Research-Revue Canadienne De Recherche Forestiere	36	2285-2299	Drever, C R and Peterson, G and Messier, C and Bergeron, Y and Flannigan, M	NA	Direct effects	Habitat	forest	Maintain landscape heterogeneity by allocating permanent and temporary reserve networks; these networks should (i) provide support areas and allow connectivity for mobile-link species important for desired states, and (ii) act as reference areas to facilitate understanding of slow ecosystem changes and characterize range of variability of key processes such as disturbance	Riparian reserves to maintain mobile-link role of salmon–bear interactions for the transfer of marine nutrients into temperate rain forests	Increase dynamic habitat network connectivity	Increase connectivity between high-quality areas	Spatial configuration, fragmentation, and patch connectivity of high-quality patches	Spatial distribution and size of protected areas	Hilderbrand, G.V., Hanley, T.A., Robbins, C.T., and Schwartz, C.C. 1999. Role of brown bears (Ursus arctos) in the flow of marine nitrogen into a terrestrial ecosystem. Oecologia, 121: 546–550.
Can forest management based on natural disturbances maintain ecological resilience?	2006	Canadian Journal of Forest Research-Revue Canadienne De Recherche Forestiere	36	2285-2299	Drever, C R and Peterson, G and Messier, C and Bergeron, Y and Flannigan, M	NA	Direct effects	Habitat	forest	Maintain landscape heterogeneity by allocating permanent and temporary reserve networks; these networks should (i) provide support areas and allow connectivity for mobile-link species important for desired states, and (ii) act as reference areas to facilitate understanding of slow ecosystem changes and characterize range of variability of key processes such as disturbance	Riparian reserves to maintain mobile-link role of salmon–bear interactions for the transfer of marine nutrients into temperate rain forests	Increase dynamic habitat network connectivity	Increase connectivity between high-quality areas	Spatial configuration, fragmentation, and patch connectivity of high-quality patches	Spatial distribution and size of protected areas	Nappi, A., Drapeau, P., and Savard, J.P.L. 2004. Salvage logging after wildfire in the boreal forest: is it becoming a hot issue for wildlife? For. Chron. 80: 67–74.
Can forest management based on natural disturbances maintain ecological resilience?	2006	Canadian Journal of Forest Research-Revue Canadienne De Recherche Forestiere	36	2285-2299	Drever, C R and Peterson, G and Messier, C and Bergeron, Y and Flannigan, M	NA	Direct effects	Habitat	forest	Maintain landscape heterogeneity by allocating permanent and temporary reserve networks; these networks should (i) provide support areas and allow connectivity for mobile-link species important for desired states, and (ii) act as reference areas to facilitate understanding of slow ecosystem changes and characterize range of variability of key processes such as disturbance	Riparian reserves to maintain mobile-link role of salmon–bear interactions for the transfer of marine nutrients into temperate rain forests	Increase dynamic habitat network connectivity	Increase connectivity between high-quality areas	Spatial configuration, fragmentation, and patch connectivity of high-quality patches	Spatial distribution and size of protected areas	Wilkinson, C.E., Hocking, M.D., and Reimchen, T.E. 2005. Uptake of salmon-derived nitrogen by mosses and liverworts in coastal British Columbia. Oikos, 108: 85–98.
General management principles and a checklist of strategies to guide forest biodiversity conservation	2006	Biological Conservation	131	433-445	Lindenmayer, D. B. and Franklin, J. F. and Fischer, J.	global	Habitat loss	Biodiv	forests	Large ecological reserves	Large ecological reserves are an essential part of all comprehensive biodiversity conservation plans (Gaston et al. 2008). They are critically important for at least three prominent reasons (after Lindenmayer et al. 2006) as follow. • They support some of the best examples of ecosystems, landscapes, stands, habitat, and biota and provide opportunities for natural evolutionary processes. • Many sp…	Protect large forest reserves/oldgrowth forest	Protect/preserve a few large high-quality areas	Size of protected (or other kind of high-quality) areas	Spatial distribution and size of protected areas	Gaston, K.J. et al. 2008. The ecological performance of protected areas. Annu. Rev. Ecol. Syst. 39: 93–113.
General management principles and a checklist of strategies to guide forest biodiversity conservation	2006	Biological Conservation	131	433-445	Lindenmayer, D. B. and Franklin, J. F. and Fischer, J.	global	Habitat loss	Biodiv	forests	Large ecological reserves	Large ecological reserves are an essential part of all comprehensive biodiversity conservation plans (Gaston et al. 2008). They are critically important for at least three prominent reasons (after Lindenmayer et al. 2006) as follow. • They support some of the best examples of ecosystems, landscapes, stands, habitat, and biota and provide opportunities for natural evolutionary processes. • Many sp…	Protect large forest reserves/oldgrowth forest	Protect/preserve a few large high-quality areas	Size of protected (or other kind of high-quality) areas	Spatial distribution and size of protected areas	Lindenmayer, D.B., J.F. Franklin & J. Fischer. 2006. General management principles and a checklist of strategies to guide forest biodiversity conservation. Biol. Conserv. 131: 433–445.
General management principles and a checklist of strategies to guide forest biodiversity conservation	2006	Biological Conservation	131	433-445	Lindenmayer, D. B. and Franklin, J. F. and Fischer, J.	global	Direct effects	Biodiv	forests	Protection of specialized habitats, eg disturbance refugia	The protection of aquatic ecosystems and networks (such as rivers, streams, lakes, and ponds), specialized habitats and biological hotspots (e.g., cliffs, caves, and spawning areas), wildlife corridors, and rare habitats. These may include remnants of latesuccessional or old-growth forest (Franklin and Hemstrom 1981), and disturbance refugia (Mackey et al. 2002).	Protect disturbance refugia	Protect habitats that can act as climatic refugia	Which habitats to protect	Habitats to focus conservation measures on	Mackey, B. et al. 2002. Wildlife, Fire and Future Climate: A Forest Ecosystem Analysis. CSIRO Publishing. Melbourne, Australia.
General management principles and a checklist of strategies to guide forest biodiversity conservation	2006	Biological Conservation	131	433-445	Lindenmayer, D. B. and Franklin, J. F. and Fischer, J.	global	Habitat loss	Biodiv	forests	Preventing native forests from being converted to plantations	Therefore, the risks of bioperversity must be carefully examined as a key part of large-scale plantation tree programs. Possible approaches to reducing the risks of bioperversity include (1) Preventing native forests from being converted to plantations. Full carbon accounting of native forest and plantation ecosystems (the management activities associated with such land uses) would be a major dis…	Prevent native forests from being converted to plantations	Protect currently intact environments	Which habitats to protect	Habitats to focus conservation measures on	Mackey, B. et al. 2008. Green Carbon: The Role of Natural Forests in Carbon Storage. ANU E-Press. Canberra, Australian.
Global warming: Can existing reserves really preserve current levels of biological diversity?	2006	Journal of Integrative Plant Biology	48	255-259	Li, M H and KrÃ¤uchi, N and Gao, S P	NA	Direct effects	Biodiv	NA	biocorridors or egresses should be planned and set up	Moreover, biocorridors or egresses should be planned and set up, regardless of any political boundaries, to link reserves, refuges and areas, and reserves planned to include a relatively large range of altitude and other geographical parameters.	Establish bio-corridors between reserves, refuges and other high-quality areas	Maintain corridors or stepping stones	Spatial configuration, fragmentation, and patch connectivity of high-quality patches	Spatial distribution and size of protected areas	Not provided
Global warming: Can existing reserves really preserve current levels of biological diversity?	2006	Journal of Integrative Plant Biology	48	255-259	Li, M H and KrÃ¤uchi, N and Gao, S P	NA	Direct effects	Biodiv	NA	expanding reserves towards the poles and/or towards higher altitudes	This poses a major challenge for those scientists, conservation planners, and policy makers concerned with biodiversity conservation worldwide because our existing reserve systems do not seem to be in a position to preserve many rare and endangered species in the long term under the current rapid rate of climate change. In other words, it is doubtful whether the conservation areas protected today…	Ensure a large gradient in elevation and altitude within reserves and reserve-networks	Protect areas based on future climate	Regional distribution	Spatial distribution and size of protected areas	Not provided
Management of plant invasions mediated by frugivore interactions	2006	Journal of Applied Ecology	43	848-857	Buckley, Y M and Anderson, S and Catterall, C P and Corlett, R T and Engel, T and Gosper, C R and Nathan, R and Richardson, D M and Setter, M and Spiegel, O and Vivian-Smith, G and Voigt, F A and Weir, J E S and Westcott, D A	General	Pest & invasive species	ES	agricultural	Minimize edges, use perches as managed seed sinks	managa invasive species Spread	Minimize fragmentation to reduce the edge of native habitat	Protect/preserve a few large high-quality areas	Size of protected (or other kind of high-quality) areas	Spatial distribution and size of protected areas	Not provided
Increasing connectivity in fragmented landscapes: An investigation of evidence for biodiversity gain in woodlands	2007	Forest Ecology and Management	238	2023-07-01	Bailey, S	Great Britain	Direct effects	habitat	NA	provide more Seminatural habitats	Seminatural habitats such as stream-sides and riparian strips, meadows, bracken, hedges, ungrazed pasture and scrub have been shown to provide suitable conditions for woodland species	Protect semi-natural habitats such as riparian strips and hedgerows	Protect forest habitats with specific values	Which habitats to protect	Habitats to focus conservation measures on	Boycott, A.E., 1934. The habitats of land Mollusca in Britain. J. Ecol. 22, 1–38.
Increasing connectivity in fragmented landscapes: An investigation of evidence for biodiversity gain in woodlands	2007	Forest Ecology and Management	238	2023-07-01	Bailey, S	Great Britain	Direct effects	habitat	NA	provide more Seminatural habitats	Seminatural habitats such as stream-sides and riparian strips, meadows, bracken, hedges, ungrazed pasture and scrub have been shown to provide suitable conditions for woodland species	Protect semi-natural habitats such as riparian strips and hedgerows	Protect forest habitats with specific values	Which habitats to protect	Habitats to focus conservation measures on	Eden, S., Eden, R., 1999. Dormice in Dorset: the importance of hedges and scrub. Br. Wildl. 10, 185–189.
Increasing connectivity in fragmented landscapes: An investigation of evidence for biodiversity gain in woodlands	2007	Forest Ecology and Management	238	2023-07-01	Bailey, S	Great Britain	Direct effects	habitat	links between woodlands	establishing new woodland next to mature woodlands	The conservation and expansion of existing woodland by establishing new woodland next to mature woodlands may increase survival probabilities of existing populations particularly of more sessile species	Establish woodlands next to existing woodlands	Concentrating conservation measures	Spatial configuration, fragmentation, and patch connectivity of high-quality patches	Spatial distribution and size of protected areas	Forman, R.T.T., 1995. Land Mosaics. The Ecology of andscapes and Regions. Cambridge University Press, Cambridge.
Increasing connectivity in fragmented landscapes: An investigation of evidence for biodiversity gain in woodlands	2007	Forest Ecology and Management	238	2023-07-01	Bailey, S	Great Britain	Direct effects	habitat	links between woodlands	establishing new woodland next to mature woodlands	The conservation and expansion of existing woodland by establishing new woodland next to mature woodlands may increase survival probabilities of existing populations particularly of more sessile species	Establish woodlands next to existing woodlands	Concentrating conservation measures	Spatial configuration, fragmentation, and patch connectivity of high-quality patches	Spatial distribution and size of protected areas	Jacquemyn, H., Brys, R., Hermy, M., 2002. Patch occupancy, population size and reproductive success of a forest herb (Primula elatior) in a fragmented landscape. Oecologia 130, 617–625.
Increasing connectivity in fragmented landscapes: An investigation of evidence for biodiversity gain in woodlands	2007	Forest Ecology and Management	238	2023-07-01	Bailey, S	Great Britain	Direct effects	habitat	NA	avoid new links and intensive land uses	other fragmented habitats are also likely to benefit, by not becoming further fragmented by new links and intensive land uses.	NA	Increase connectivity between high-quality areas	Spatial configuration, fragmentation, and patch connectivity of high-quality patches	Spatial distribution and size of protected areas	Not provided
Increasing connectivity in fragmented landscapes: An investigation of evidence for biodiversity gain in woodlands	2007	Forest Ecology and Management	238	2023-07-01	Bailey, S	Great Britain	Direct effects	habitat	NA	provide more Seminatural habitats	Seminatural habitats such as stream-sides and riparian strips, meadows, bracken, hedges, ungrazed pasture and scrub have been shown to provide suitable conditions for woodland species	Protect semi-natural habitats such as riparian strips and hedgerows	Protect forest habitats with specific values	Which habitats to protect	Habitats to focus conservation measures on	Peterken, G., 2002. Reversing the Habitat Fragmentation of BritishWoodlands. WWF Goldaming, Surrey.
Increasing connectivity in fragmented landscapes: An investigation of evidence for biodiversity gain in woodlands	2007	Forest Ecology and Management	238	2023-07-01	Bailey, S	Great Britain	Direct effects	habitat	links between woodlands	establishing new woodland next to mature woodlands	The conservation and expansion of existing woodland by establishing new woodland next to mature woodlands may increase survival probabilities of existing populations particularly of more sessile species	Establish woodlands next to existing woodlands	Concentrating conservation measures	Spatial configuration, fragmentation, and patch connectivity of high-quality patches	Spatial distribution and size of protected areas	Smithers, R.J., 2004. Space for nature: developing landscape-scale action for woodland biodiversity. In: Smithers, R. (Ed.), Landscape Ecology of Trees, Forests. IALE UK Conference Proceedings, IALE, UK, pp. 187–194.
Increasing connectivity in fragmented landscapes: An investigation of evidence for biodiversity gain in woodlands	2007	Forest Ecology and Management	238	2023-07-01	Bailey, S	Great Britain	Direct effects	habitat	links between woodlands	establishing new woodland next to mature woodlands	The conservation and expansion of existing woodland by establishing new woodland next to mature woodlands may increase survival probabilities of existing populations particularly of more sessile species	Establish woodlands next to existing woodlands	Concentrating conservation measures	Spatial configuration, fragmentation, and patch connectivity of high-quality patches	Spatial distribution and size of protected areas	Watts, K., Griffiths, M., Quine, C., Ray, D., Humphrey, J., 2005. Towards a woodland habitat network for Wales. Countryside Council for Wales Contract Science Report 686. CCW, Bangor.
Increasing connectivity in fragmented landscapes: An investigation of evidence for biodiversity gain in woodlands	2007	Forest Ecology and Management	238	2023-07-01	Bailey, S	Great Britain	Direct effects	habitat	links between woodlands	establishing new woodland next to mature woodlands	The conservation and expansion of existing woodland by establishing new woodland next to mature woodlands may increase survival probabilities of existing populations particularly of more sessile species	Establish woodlands next to existing woodlands	Concentrating conservation measures	Spatial configuration, fragmentation, and patch connectivity of high-quality patches	Spatial distribution and size of protected areas	Woodland Trust, 2000. Woodland Biodiversity: Expanding our Horizons. The Woodland Trust, Grantham.
Insect conservation: A synthetic management approach	2007	Annual Review of Entomology	52	465-487	Samways, M J	NA	Pest & invasive species	Sp group	NA	Include areas that are zones of ecological transition	While the focus may be primarily on endemic hotspots,....hotspots, it is essential to include areas that are typical, areas that are zones of ecological transition (4), and areas that have evolutionary potential (177).	NA	Protect transition zones between biomes/habitats	Which habitats to protect	Habitats to focus conservation measures on	Araújo MB. 2002. Biodiversity hotspots and zones of ecological transition. Conserv. Biol. 16:1662–63
Insect conservation: A synthetic management approach	2007	Annual Review of Entomology	52	465-487	Samways, M J	NA	Direct effects	Sp group	NA	Include areas that are zones of ecological transition	While the focus may be primarily on endemic hotspots,....hotspots, it is essential to include areas that are typical, areas that are zones of ecological transition (4), and areas that have evolutionary potential (177).	NA	Protect transition zones between biomes/habitats	Which habitats to protect	Habitats to focus conservation measures on	Araújo MB. 2002. Biodiversity hotspots and zones of ecological transition. Conserv. Biol. 16:1662–63
Insect conservation: A synthetic management approach	2007	Annual Review of Entomology	52	465-487	Samways, M J	NA	Habitat loss	Sp group	NA	Include areas that are zones of ecological transition	While the focus may be primarily on endemic hotspots,....hotspots, it is essential to include areas that are typical, areas that are zones of ecological transition (4), and areas that have evolutionary potential (177).	NA	Protect transition zones between biomes/habitats	Which habitats to protect	Habitats to focus conservation measures on	Araújo MB. 2002. Biodiversity hotspots and zones of ecological transition. Conserv. Biol. 16:1662–63
Insect conservation: A synthetic management approach	2007	Annual Review of Entomology	52	465-487	Samways, M J	NA	Habitat loss	Sp group	NA	Connect Like Patches of Quality Habitat	Corridors, or linkages, are continuous linear strips of habitat that connect and therefore improve the chance of survival of otherwise isolated populations (10). As insects are small and speciose, a landscape feature that is beneficial for a large mammal will not necessarily be beneficial for a particular insect species or even a particular individual. Corridors have multiple roles depending on t…	NA	Maintain corridors or stepping stones	Spatial configuration, fragmentation, and patch connectivity of high-quality patches	Spatial distribution and size of protected areas	Bennett AF. 1999. Linkages in the Landscape: The Role of Corridors and Connectivity in Wildlife Conservation. Gland, Switz./Cambridge, UK: IUCN
Insect conservation: A synthetic management approach	2007	Annual Review of Entomology	52	465-487	Samways, M J	NA	Direct effects	Sp group	NA	Connect Like Patches of Quality Habitat	Corridors, or linkages, are continuous linear strips of habitat that connect and therefore improve the chance of survival of otherwise isolated populations (10). As insects are small and speciose, a landscape feature that is beneficial for a large mammal will not necessarily be beneficial for a particular insect species or even a particular individual. Corridors have multiple roles depending on t…	NA	Maintain corridors or stepping stones	Spatial configuration, fragmentation, and patch connectivity of high-quality patches	Spatial distribution and size of protected areas	Bennett AF. 1999. Linkages in the Landscape: The Role of Corridors and Connectivity in Wildlife Conservation. Gland, Switz./Cambridge, UK: IUCN
Insect conservation: A synthetic management approach	2007	Annual Review of Entomology	52	465-487	Samways, M J	NA	Habitat loss	Sp group	NA	Ensure migration between habitat with temproal succession	However, there must be adequate migration between like seral stages to avoid local extinction (20, 136). Such migration may not necessarily involve continuous habitat, so long as there are steppingstone opportunities from one reasonably suitable habitat patch to another for individuals to reach an ideal patch (5, 32, 100, 151). Whether continuous habitat or stepping stone, it is essential in mana…	Ensure migration is possible between patches in successional sequence	Consider seasonal aspects and succession when selecting area to protect	Care about the temporal aspects of protection	Temporal aspects of protection	Butterfield J. 1997. Carabid community succession during the forestry cycle in conifer plantations. Ecography 20:614–25
Insect conservation: A synthetic management approach	2007	Annual Review of Entomology	52	465-487	Samways, M J	NA	Direct effects	Sp group	NA	Ensure migration between habitat with temproal succession	However, there must be adequate migration between like seral stages to avoid local extinction (20, 136). Such migration may not necessarily involve continuous habitat, so long as there are steppingstone opportunities from one reasonably suitable habitat patch to another for individuals to reach an ideal patch (5, 32, 100, 151). Whether continuous habitat or stepping stone, it is essential in mana…	Ensure migration is possible between patches in successional sequence	Consider seasonal aspects and succession when selecting area to protect	Care about the temporal aspects of protection	Temporal aspects of protection	Butterfield J. 1997. Carabid community succession during the forestry cycle in conifer plantations. Ecography 20:614–25
Insect conservation: A synthetic management approach	2007	Annual Review of Entomology	52	465-487	Samways, M J	NA	Habitat loss	Sp group	NA	Reserves must be large enough	Wildlife reserves are critical for many specialist organisms that cannot survive in transformed landscapes (27, 58, 110, 116, 179). A cautionary note is that reserves must be large enough to retain these species in the long-term and not lose them to ecological relaxation (114, 197) and global warming (103). Among such specialists are the birdwing butterflies (30) and Malaysian ants, which need ov…	Reserves need to be large enough to retain species longterm	Protect/preserve intermediate amount of large enough areas	Size of protected (or other kind of high-quality) areas	Spatial distribution and size of protected areas	Collins NM, Smith HM. 1995. Threats and priorities concerning swallowtail butterflies. In Swallowtail Butterflies: Their Ecology and Evolutionary Biology, ed. JM Scriber, Y Tsubaki, RC Lederhouse, pp. 345–57. Gainesville, FL: Scientific Publ.
Insect conservation: A synthetic management approach	2007	Annual Review of Entomology	52	465-487	Samways, M J	NA	Habitat loss	Sp group	NA	Ensure migration between habitat with temproal succession	However, there must be adequate migration between like seral stages to avoid local extinction (20, 136). Such migration may not necessarily involve continuous habitat, so long as there are steppingstone opportunities from one reasonably suitable habitat patch to another for individuals to reach an ideal patch (5, 32, 100, 151). Whether continuous habitat or stepping stone, it is essential in mana…	NA	Maintain corridors or stepping stones	Spatial configuration, fragmentation, and patch connectivity of high-quality patches	Spatial distribution and size of protected areas	Conradt L, Bodsworth EJ, Roper TJ, Thomas C. 2000. Nonrandom dispersal in the butterfly Maniola jurtina: implications for metapopulation model. Proc. R. Soc. London B 267:1505–10
Insect conservation: A synthetic management approach	2007	Annual Review of Entomology	52	465-487	Samways, M J	NA	Direct effects	Sp group	NA	Ensure migration between habitat with temproal succession	However, there must be adequate migration between like seral stages to avoid local extinction (20, 136). Such migration may not necessarily involve continuous habitat, so long as there are steppingstone opportunities from one reasonably suitable habitat patch to another for individuals to reach an ideal patch (5, 32, 100, 151). Whether continuous habitat or stepping stone, it is essential in mana…	NA	Maintain corridors or stepping stones	Spatial configuration, fragmentation, and patch connectivity of high-quality patches	Spatial distribution and size of protected areas	Conradt L, Bodsworth EJ, Roper TJ, Thomas C. 2000. Nonrandom dispersal in the butterfly Maniola jurtina: implications for metapopulation model. Proc. R. Soc. London B 267:1505–10
Insect conservation: A synthetic management approach	2007	Annual Review of Entomology	52	465-487	Samways, M J	NA	Habitat loss	Sp group	NA	Connect Like Patches of Quality Habitat	Corridors, or linkages, are continuous linear strips of habitat that connect and therefore improve the chance of survival of otherwise isolated populations (10). As insects are small and speciose, a landscape feature that is beneficial for a large mammal will not necessarily be beneficial for a particular insect species or even a particular individual. Corridors have multiple roles depending on t…	NA	Maintain corridors or stepping stones	Spatial configuration, fragmentation, and patch connectivity of high-quality patches	Spatial distribution and size of protected areas	Haddad N. 1999. Corridor and distance effects on interpatch movements: a landscape experiment with butterflies. Ecol. Appl. 9:612–22
Insect conservation: A synthetic management approach	2007	Annual Review of Entomology	52	465-487	Samways, M J	NA	Direct effects	Sp group	NA	Connect Like Patches of Quality Habitat	Corridors, or linkages, are continuous linear strips of habitat that connect and therefore improve the chance of survival of otherwise isolated populations (10). As insects are small and speciose, a landscape feature that is beneficial for a large mammal will not necessarily be beneficial for a particular insect species or even a particular individual. Corridors have multiple roles depending on t…	NA	Maintain corridors or stepping stones	Spatial configuration, fragmentation, and patch connectivity of high-quality patches	Spatial distribution and size of protected areas	Haddad N. 1999. Corridor and distance effects on interpatch movements: a landscape experiment with butterflies. Ecol. Appl. 9:612–22
Insect conservation: A synthetic management approach	2007	Annual Review of Entomology	52	465-487	Samways, M J	NA	Habitat loss	Sp group	NA	Ensure migration between habitat with temproal succession	However, there must be adequate migration between like seral stages to avoid local extinction (20, 136). Such migration may not necessarily involve continuous habitat, so long as there are steppingstone opportunities from one reasonably suitable habitat patch to another for individuals to reach an ideal patch (5, 32, 100, 151). Whether continuous habitat or stepping stone, it is essential in mana…	NA	Maintain corridors or stepping stones	Spatial configuration, fragmentation, and patch connectivity of high-quality patches	Spatial distribution and size of protected areas	Koivula M, Kukkanen J, Niemelä J. 2002. Boreal carabid-beetle (Coleoptera, Carabidae) assemblages along clear-cut originated succession gradient. Biodivers. Conserv. 11:1269–88
Insect conservation: A synthetic management approach	2007	Annual Review of Entomology	52	465-487	Samways, M J	NA	Direct effects	Sp group	NA	Ensure migration between habitat with temproal succession	However, there must be adequate migration between like seral stages to avoid local extinction (20, 136). Such migration may not necessarily involve continuous habitat, so long as there are steppingstone opportunities from one reasonably suitable habitat patch to another for individuals to reach an ideal patch (5, 32, 100, 151). Whether continuous habitat or stepping stone, it is essential in mana…	NA	Maintain corridors or stepping stones	Spatial configuration, fragmentation, and patch connectivity of high-quality patches	Spatial distribution and size of protected areas	Koivula M, Kukkanen J, Niemelä J. 2002. Boreal carabid-beetle (Coleoptera, Carabidae) assemblages along clear-cut originated succession gradient. Biodivers. Conserv. 11:1269–88
Insect conservation: A synthetic management approach	2007	Annual Review of Entomology	52	465-487	Samways, M J	NA	Direct effects	Sp group	NA	Reserves must be large enough	Wildlife reserves are critical for many specialist organisms that cannot survive in transformed landscapes (27, 58, 110, 116, 179). A cautionary note is that reserves must be large enough to retain these species in the long-term and not lose them to ecological relaxation (114, 197) and global warming (103). Among such specialists are the birdwing butterflies (30) and Malaysian ants, which need ov…	Reserves need to be large enough to retain species longterm	Protect/preserve intermediate amount of large enough areas	Size of protected (or other kind of high-quality) areas	Spatial distribution and size of protected areas	Kuchlein JH, Ellis WN. 1997. Climate-induced changes in microlepidoptera fauna of the Netherlands and implications for nature conservation. J. Insect. Conserv. 1:73–80 A significant paper that emphasizes the risks of spatially fixed reserves and of Red Listing under a dynamic situation of climate change.
Insect conservation: A synthetic management approach	2007	Annual Review of Entomology	52	465-487	Samways, M J	NA	Habitat loss	Sp group	NA	Ensure migration between habitat with temproal succession	However, there must be adequate migration between like seral stages to avoid local extinction (20, 136). Such migration may not necessarily involve continuous habitat, so long as there are steppingstone opportunities from one reasonably suitable habitat patch to another for individuals to reach an ideal patch (5, 32, 100, 151). Whether continuous habitat or stepping stone, it is essential in mana…	Ensure migration is possible between patches in successional sequence	Consider seasonal aspects and succession when selecting area to protect	Care about the temporal aspects of protection	Temporal aspects of protection	Pagel M, Payne RJH. 1996. How migration affects estimation of the extinction threshold. Oikos 76:323–29
Insect conservation: A synthetic management approach	2007	Annual Review of Entomology	52	465-487	Samways, M J	NA	Direct effects	Sp group	NA	Ensure migration between habitat with temproal succession	However, there must be adequate migration between like seral stages to avoid local extinction (20, 136). Such migration may not necessarily involve continuous habitat, so long as there are steppingstone opportunities from one reasonably suitable habitat patch to another for individuals to reach an ideal patch (5, 32, 100, 151). Whether continuous habitat or stepping stone, it is essential in mana…	Ensure migration is possible between patches in successional sequence	Consider seasonal aspects and succession when selecting area to protect	Care about the temporal aspects of protection	Temporal aspects of protection	Pagel M, Payne RJH. 1996. How migration affects estimation of the extinction threshold. Oikos 76:323–29
Insect conservation: A synthetic management approach	2007	Annual Review of Entomology	52	465-487	Samways, M J	NA	Pest & invasive species	Sp group	NA	It is essential to include irreplacability	At the regional scale, insects have a role in systematic conservation planning, which aims to identify locations and landscapes that are a priority for conservation action (i.e., prioritizing). As some sites may be common and others rare or even unique, it is essential to include irreplaceability, which is a concept that embodies the potential contribution of a site to a particular conservation g…	Focus on endemic hotspots and areas with highest additional conservation value	Protect areas based on irreplaceability	Regional distribution	Spatial distribution and size of protected areas	Pressey RL, Humphries CJ, Margules CR, Vane-Wright RI, Williams PH. 1993. Beyond opportunism: key principles for systematic reserve selection. Trends Ecol. Evol. 8:124–28
Insect conservation: A synthetic management approach	2007	Annual Review of Entomology	52	465-487	Samways, M J	NA	Direct effects	Sp group	NA	It is essential to include irreplacability	At the regional scale, insects have a role in systematic conservation planning, which aims to identify locations and landscapes that are a priority for conservation action (i.e., prioritizing). As some sites may be common and others rare or even unique, it is essential to include irreplaceability, which is a concept that embodies the potential contribution of a site to a particular conservation g…	Focus on endemic hotspots and areas with highest additional conservation value	Protect areas based on irreplaceability	Regional distribution	Spatial distribution and size of protected areas	Pressey RL, Humphries CJ, Margules CR, Vane-Wright RI, Williams PH. 1993. Beyond opportunism: key principles for systematic reserve selection. Trends Ecol. Evol. 8:124–28
Insect conservation: A synthetic management approach	2007	Annual Review of Entomology	52	465-487	Samways, M J	NA	Habitat loss	Sp group	NA	It is essential to include irreplacability	At the regional scale, insects have a role in systematic conservation planning, which aims to identify locations and landscapes that are a priority for conservation action (i.e., prioritizing). As some sites may be common and others rare or even unique, it is essential to include irreplaceability, which is a concept that embodies the potential contribution of a site to a particular conservation g…	Focus on endemic hotspots and areas with highest additional conservation value	Protect areas based on irreplaceability	Regional distribution	Spatial distribution and size of protected areas	Pressey RL, Humphries CJ, Margules CR, Vane-Wright RI, Williams PH. 1993. Beyond opportunism: key principles for systematic reserve selection. Trends Ecol. Evol. 8:124–28
Insect conservation: A synthetic management approach	2007	Annual Review of Entomology	52	465-487	Samways, M J	NA	Pest & invasive species	Sp group	NA	Include areas that have evolutionary potential	While the focus may be primarily on endemic hotspots,....hotspots, it is essential to include areas that are typical, areas that are zones of ecological transition (4), and areas that have evolutionary potential (177).	Protect areas with a high evolutionary potential due to geographical reasons	Protect areas with a high evolutionary potential	Regional distribution	Spatial distribution and size of protected areas	Spector S. 2002. Biogeographic crossroads as priority areas for biodiversity conservation. Conserv. Biol. 16:1480–87
Insect conservation: A synthetic management approach	2007	Annual Review of Entomology	52	465-487	Samways, M J	NA	Direct effects	Sp group	NA	Include areas that have evolutionary potential	While the focus may be primarily on endemic hotspots,....hotspots, it is essential to include areas that are typical, areas that are zones of ecological transition (4), and areas that have evolutionary potential (177).	Protect areas with a high evolutionary potential due to geographical reasons	Protect areas with a high evolutionary potential	Regional distribution	Spatial distribution and size of protected areas	Spector S. 2002. Biogeographic crossroads as priority areas for biodiversity conservation. Conserv. Biol. 16:1480–87
Insect conservation: A synthetic management approach	2007	Annual Review of Entomology	52	465-487	Samways, M J	NA	Habitat loss	Sp group	NA	Include areas that have evolutionary potential	While the focus may be primarily on endemic hotspots,....hotspots, it is essential to include areas that are typical, areas that are zones of ecological transition (4), and areas that have evolutionary potential (177).	Protect areas with a high evolutionary potential due to geographical reasons	Protect areas with a high evolutionary potential	Regional distribution	Spatial distribution and size of protected areas	Spector S. 2002. Biogeographic crossroads as priority areas for biodiversity conservation. Conserv. Biol. 16:1480–87
Insect conservation: A synthetic management approach	2007	Annual Review of Entomology	52	465-487	Samways, M J	NA	Habitat loss	Sp group	NA	Connect Like Patches of Quality Habitat	Corridors, or linkages, are continuous linear strips of habitat that connect and therefore improve the chance of survival of otherwise isolated populations (10). As insects are small and speciose, a landscape feature that is beneficial for a large mammal will not necessarily be beneficial for a particular insect species or even a particular individual. Corridors have multiple roles depending on t…	NA	Maintain corridors or stepping stones	Spatial configuration, fragmentation, and patch connectivity of high-quality patches	Spatial distribution and size of protected areas	Sutcliffe OL, Thomas CD. 1996. Open corridors appear to facilitate dispersal of ringlet butterflies (Aphantopus hyperantus) between woodland clearings. Conserv. Biol. 10:1359–65
Insect conservation: A synthetic management approach	2007	Annual Review of Entomology	52	465-487	Samways, M J	NA	Direct effects	Sp group	NA	Connect Like Patches of Quality Habitat	Corridors, or linkages, are continuous linear strips of habitat that connect and therefore improve the chance of survival of otherwise isolated populations (10). As insects are small and speciose, a landscape feature that is beneficial for a large mammal will not necessarily be beneficial for a particular insect species or even a particular individual. Corridors have multiple roles depending on t…	NA	Maintain corridors or stepping stones	Spatial configuration, fragmentation, and patch connectivity of high-quality patches	Spatial distribution and size of protected areas	Sutcliffe OL, Thomas CD. 1996. Open corridors appear to facilitate dispersal of ringlet butterflies (Aphantopus hyperantus) between woodland clearings. Conserv. Biol. 10:1359–65
Protected areas and climate change	2008	Ann. N.Y. Acad. Sci	1134	201-212	Hannah, L	NA	Direct effects	Biodiv	NA	creation of new reserves	The creation of new reserves is a logical step to compensate for this loss of representation (Villers-Ruiz & Trejo-Vazquez 1998; Hannah et al. 2002; Hossell et al. 2003; Anderson & Martinez-Meyer 2004; Coulston & Riitters 2005). Additional protected areas have been suggested to compensate for loss of habitat representation in Canadian parks, where even gross vegetation type may be altered by clim…	Create new reserves to compensate for loss of representation in existing reserve networks	Ensure that back-up reserves are available	Spatial configuration, fragmentation, and patch connectivity of high-quality patches	Spatial distribution and size of protected areas	Coulston, J.W.&K.H.Riitters. 2005. Preserving biodiversity under current and future climates: a case study. Global Ecol. Biogeogr. 14: 31–38.
Protected areas and climate change	2008	Ann. N.Y. Acad. Sci	1134	201-212	Hannah, L	NA	Direct effects	Biodiv	NA	Reserve configuration can help compensate for these changes	The terrestrial literature on reserve design for climate change is less well developed, but several important design considerations have been identified. Halpin (1997) has pointed out that changes in montane vegetation zones with warming are dependent on the topography of specific mountain chains. This effect parallels in principle the changes in marine habitat due to sea-level rise. Reserve conf…	Include areas projected to be less influenced by e.g. sea-level rise or range shifts across mountain ridges when creating reserves	Protect areas based on future climate	Regional distribution	Spatial distribution and size of protected areas	Halpin, P.N. 1997. Global climate change and naturalarea protection: management responses and research directions. Ecol. Appl. 7: 828–843.
Protected areas and climate change	2008	Ann. N.Y. Acad. Sci	1134	201-212	Hannah, L	NA	Direct effects	Biodiv	NA	creation of new reserves	The creation of new reserves is a logical step to compensate for this loss of representation (Villers-Ruiz & Trejo-Vazquez 1998; Hannah et al. 2002; Hossell et al. 2003; Anderson & Martinez-Meyer 2004; Coulston & Riitters 2005). Additional protected areas have been suggested to compensate for loss of habitat representation in Canadian parks, where even gross vegetation type may be altered by clim…	Create new reserves to compensate for loss of representation in existing reserve networks	Ensure that back-up reserves are available	Spatial configuration, fragmentation, and patch connectivity of high-quality patches	Spatial distribution and size of protected areas	Hannah, L., G.F. Midgley, et al. 2002. Conservation of biodiversity in a changing climate. Conserv. Biol. 16: 11–15.
Protected areas and climate change	2008	Ann. N.Y. Acad. Sci	1134	201-212	Hannah, L	NA	Direct effects	Biodiv	NA	creation of new reserves	The creation of new reserves is a logical step to compensate for this loss of representation (Villers-Ruiz & Trejo-Vazquez 1998; Hannah et al. 2002; Hossell et al. 2003; Anderson & Martinez-Meyer 2004; Coulston & Riitters 2005). Additional protected areas have been suggested to compensate for loss of habitat representation in Canadian parks, where even gross vegetation type may be altered by clim…	Create new reserves to compensate for loss of representation in existing reserve networks	Ensure that back-up reserves are available	Spatial configuration, fragmentation, and patch connectivity of high-quality patches	Spatial distribution and size of protected areas	Hossell, J.E.,N.E.Ellis, et al. 2003. Climate change and nature conservation: implications for policy and practice in Britain and Ireland. J. Nat. Conserv. 11: 67–73.
Protected areas and climate change	2008	Ann. N.Y. Acad. Sci	1134	201-212	Hannah, L	NA	Direct effects	Biodiv	NA	adding protected areas for climate change is to link species distribution models (SDMs) and reserve selection algorithms	One method for systematically adding protected areas for climate change is to link species distribution models (SDMs) and reserve selection algorithms. The SDM is used to simulate the present and future ranges of a species, allowing the gain or loss of area protected to be calculated. Reserves are added to compensate for lost representation, using the algorithm, until no further improvement in re…	Add protected areas to reserve networks based on species distribution models	Protect areas based on projected future range of species	Regional distribution	Spatial distribution and size of protected areas	Pressey, R.L.,M. Cabeza, et al. 2007. Conservation planning in a changing world. Trends Ecol. Evol. 22: 583– 592.
Protected areas and climate change	2008	Ann. N.Y. Acad. Sci	1134	201-212	Hannah, L	NA	Direct effects	Biodiv	NA	These existing practices form a precedent for protected areas that vary in time and space to respond to climate change	If the target of protection (a species or ecosystem) is moving, why not have protection move with it? Altering protection in time is relatively common in current conservation practice, while protection that varies across geographic space has fewer analogs current. Both temporal and spatial variations may be adapted for improved conservation response to climate change (Scott 2007). Protected areas…	Allow temporal and spatial variation in protection to follow climate driven movement of species or ecosystem	Protect land temporarily	Care about the temporal aspects of protection	Temporal aspects of protection	Pressey, R.L.,M. Cabeza, et al. 2007. Conservation planning in a changing world. Trends Ecol. Evol. 22: 583– 592.
Protected areas and climate change	2008	Ann. N.Y. Acad. Sci	1134	201-212	Hannah, L	NA	Direct effects	Biodiv	NA	adds area containing climates poorly represented in the reserve system	An alternative response is to improve the climatic representation of a reserve network (Pyke et al. 2005; Pyke & Fischer 2005). This method adds area containing climates poorly represented in the reserve system. Reserves are added incrementally until climatic representation goals are met. Climatic representation is calculated using the climatic tolerances of target species, which is important bec…	Add protected areas to existing networks by selecting areas with climate conditions poorly represented	Protect areas with a large range of habitats/environmental heterogeneity	Which habitats to protect	Habitats to focus conservation measures on	Pyke, C.R. & D.T. Fischer. 2005. Selection of bioclimatically representative biological reserve systems under climate change. Biol. Conserv. 121: 429–441.
Protected areas and climate change	2008	Ann. N.Y. Acad. Sci	1134	201-212	Hannah, L	NA	Direct effects	Biodiv	NA	adds area containing climates poorly represented in the reserve system	An alternative response is to improve the climatic representation of a reserve network (Pyke et al. 2005; Pyke & Fischer 2005). This method adds area containing climates poorly represented in the reserve system. Reserves are added incrementally until climatic representation goals are met. Climatic representation is calculated using the climatic tolerances of target species, which is important bec…	Add protected areas to existing networks by selecting areas with climate conditions poorly represented	Protect areas with a large range of habitats/environmental heterogeneity	Which habitats to protect	Habitats to focus conservation measures on	Pyke, C.R., S.J. Andelman, et al. 2005. Identifying priority areas for bioclimatic representation under climate change: a case study for Proteaceae in the Cape Floristic Region, South Africa. Biol. Conserv. 125: 1–9.
Protected areas and climate change	2008	Ann. N.Y. Acad. Sci	1134	201-212	Hannah, L	NA	Direct effects	Biodiv	NA	creation of new reserves	The creation of new reserves is a logical step to compensate for this loss of representation (Villers-Ruiz & Trejo-Vazquez 1998; Hannah et al. 2002; Hossell et al. 2003; Anderson & Martinez-Meyer 2004; Coulston & Riitters 2005). Additional protected areas have been suggested to compensate for loss of habitat representation in Canadian parks, where even gross vegetation type may be altered by clim…	Create new reserves to compensate for loss of representation in existing reserve networks	Ensure that back-up reserves are available	Spatial configuration, fragmentation, and patch connectivity of high-quality patches	Spatial distribution and size of protected areas	Scott, D. & R. Suffling. 2000. Climate Change and Canada’s National Park System. Environment Canada. Toronto, Canada
Protected areas and climate change	2008	Ann. N.Y. Acad. Sci	1134	201-212	Hannah, L	NA	Direct effects	Biodiv	NA	Both temporal and spatial variations may be adapted for improved conservation response to climate change	If the target of protection (a species or ecosystem) is moving, why not have protection move with it? Altering protection in time is relatively common in current conservation practice, while protection that varies across geographic space has fewer analogs current. Both temporal and spatial variations may be adapted for improved conservation response to climate change (Scott 2007). Protected areas…	Allow temporal and spatial variation in protection to follow climate driven movement of species or ecosystem	Protect land temporarily	Care about the temporal aspects of protection	Temporal aspects of protection	Scott, J.M. 2007. Presentation at the annual meeting of the Wildlife Society. Tucson, Arizona.
Protected areas and climate change	2008	Ann. N.Y. Acad. Sci	1134	201-212	Hannah, L	NA	Habitat loss	Biodiv	NA	adding protected area to compensate for vegetation types declining in protection	Protected area responses to ecosystem threshold changes is of growing concern. Vegetation type changesmay be compensated for by adding protected area to compensate for vegetation types declining in protection. For example, in Canada, redesign of the entire protected area network has been recommended as boreal forests become rarer and temperate forests more common. Increased protection in the far …	Ensure a large gradient in elevation and altitude within reserves and reserve-networks	Protect areas based on future climate	Regional distribution	Spatial distribution and size of protected areas	Scott, J.M. 2007. Presentation at the annual meeting of the Wildlife Society. Tucson, Arizona.
A Review of Climate-Change Adaptation Strategies for Wildlife Management and Biodiversity Conservation	2009	Conservation Biology	23	1080-1089	Mawdsley, J. R. and O'Malley, R. and Ojima, D. S.	selected global	Direct effects	Sp group	NA	Protect Movement Corridors, Stepping Stones, and Refugia	This strategy represents a refinement of strategies 1 and 2 and would direct protection efforts toward areas and regions that have been deemed essential for climateinduced wildlife movements (Allan et al. 2005).	Focus protection efforts to areas essential for climate-induced wildlife movement	Maintain corridors or stepping stones	Spatial configuration, fragmentation, and patch connectivity of high-quality patches	Spatial distribution and size of protected areas	Allan, J. D., M. Palmer, and N. L. Poff. 2005. Climate change and freshwater ecosystems. Pages 274–290 in T. E. Lovejoy and L. Hannah, editors. Climate change and biodiversity. Yale University Press, New Haven, Connecticut.
A Review of Climate-Change Adaptation Strategies for Wildlife Management and Biodiversity Conservation	2009	Conservation Biology	23	1080-1089	Mawdsley, J. R. and O'Malley, R. and Ojima, D. S.	selected global	Direct effects	Sp group	NA	Protect Movement Corridors, Stepping Stones, and Refugia	As described under strategy 1, tools are already available for protecting terrestrial areas and riverine corridors. A pilot project is already underway in the Netherlands to designate and protect movement corridors (Fischlin et al. 2007).	Focus protection efforts to areas essential for climate-induced wildlife movement	Maintain corridors or stepping stones	Spatial configuration, fragmentation, and patch connectivity of high-quality patches	Spatial distribution and size of protected areas	Fischlin, A., G. F. Midgley, J. T. Price, R. Leemans, B. Gopal, C. Turley, M. D. A. Rounsevell, O. P. Dube, J. Tarazona, and A. A. Velichko. 2007. Ecosystems, their properties, goods, and services. Pages 211– 272 in M. L. Parry, O. F. Canziani, J. P. Palutikof, P. J. van der Linden, and C. E. Hanson, editors. Climate change 2007: impacts, adaptation and vulnerability, contribution of working grou…
A Review of Climate-Change Adaptation Strategies for Wildlife Management and Biodiversity Conservation	2009	Conservation Biology	23	1080-1089	Mawdsley, J. R. and O'Malley, R. and Ojima, D. S.	selected global	Direct effects	Sp group	NA	Design New Natural Areas and Restoration Sites to Maximize Resilience	NA	Ensure a large gradient in elevation and altitude within reserves and reserve-networks	Protect areas based on future climate	Regional distribution	Spatial distribution and size of protected areas	Fischlin, A., G. F. Midgley, J. T. Price, R. Leemans, B. Gopal, C. Turley, M. D. A. Rounsevell, O. P. Dube, J. Tarazona, and A. A. Velichko. 2007. Ecosystems, their properties, goods, and services. Pages 211– 272 in M. L. Parry, O. F. Canziani, J. P. Palutikof, P. J. van der Linden, and C. E. Hanson, editors. Climate change 2007: impacts, adaptation and vulnerability, contribution of working grou…
A Review of Climate-Change Adaptation Strategies for Wildlife Management and Biodiversity Conservation	2009	Conservation Biology	23	1080-1089	Mawdsley, J. R. and O'Malley, R. and Ojima, D. S.	selected global	Direct effects	Sp group	NA	Protect Movement Corridors, Stepping Stones, and Refugia	Such areas might include movement corridors for terrestrial species (Intersecretarial Commission on Climate Change 2007), habitat islands that could serve as stepping stones between larger reserves, stopover areas formigratory waterfowl, or refugiawhere climate-change impacts are predicted to be less severe (Julius & West 2007).	Combine corridors with stepping-stones to include dispersal modes of several species	Maintain corridors or stepping stones	Spatial configuration, fragmentation, and patch connectivity of high-quality patches	Spatial distribution and size of protected areas	Intersecretarial Commission on Climate Change. 2007. National strategy on climate change: Mexico (executive summary). Intersec- ´ retarial Commission on Climate Change, Tlalpan, Mexico. Avail- ´ able from http://www.un.org/ga/president/61/follow-up (accessed March 2008)
A Review of Climate-Change Adaptation Strategies for Wildlife Management and Biodiversity Conservation	2009	Conservation Biology	23	1080-1089	Mawdsley, J. R. and O'Malley, R. and Ojima, D. S.	selected global	Direct effects	Sp group	NA	Protect Movement Corridors, Stepping Stones, and Refugia	Such areas might include movement corridors for terrestrial species (Intersecretarial Commission on Climate Change 2007), habitat islands that could serve as stepping stones between larger reserves, stopover areas formigratory waterfowl, or refugiawhere climate-change impacts are predicted to be less severe (Julius & West 2007).	Combine corridors with stepping-stones to include dispersal modes of several species	Maintain corridors or stepping stones	Spatial configuration, fragmentation, and patch connectivity of high-quality patches	Spatial distribution and size of protected areas	Julius, S. H., and J. M. West. 2007. Preliminary review of adaptation options for climate-sensitive ecosystems and resources, synthesis and assessment product 4.4. U.S. Climate Change Science Program, Washington, D.C. Available from http://www.climatescience. gov/Library/sap/sap4–4/default.php (accessed February 2008).
A Review of Climate-Change Adaptation Strategies for Wildlife Management and Biodiversity Conservation	2009	Conservation Biology	23	1080-1089	Mawdsley, J. R. and O'Malley, R. and Ojima, D. S.	selected global	Direct effects	Sp group	NA	Protect Movement Corridors, Stepping Stones, and Refugia	Such areas might include movement corridors for terrestrial species (Intersecretarial Commission on Climate Change 2007), habitat islands that could serve as stepping stones between larger reserves, stopover areas formigratory waterfowl, or refugiawhere climate-change impacts are predicted to be less severe (Julius & West 2007).	Identify and protect climate refugia (incl. protect long-term climate refugia as part of reserve networks)	Protect habitats that can act as climatic refugia	Which habitats to protect	Habitats to focus conservation measures on	Julius, S. H., and J. M. West. 2007. Preliminary review of adaptation options for climate-sensitive ecosystems and resources, synthesis and assessment product 4.4. U.S. Climate Change Science Program, Washington, D.C. Available from http://www.climatescience. gov/Library/sap/sap4–4/default.php (accessed February 2008).
A Review of Climate-Change Adaptation Strategies for Wildlife Management and Biodiversity Conservation	2009	Conservation Biology	23	1080-1089	Mawdsley, J. R. and O'Malley, R. and Ojima, D. S.	selected global	Direct effects	Sp group	NA	Improve Representation and Replication within Protected-Area Networks	Representation attempts to build a more comprehensive portfolio of protected areas (e.g., protecting examples of all major ecosystem types within a country), whereas replication attempts to conserve multiple examples of each ecosystem type (Julius & West 2007).	Protect multiple examples of each ecosystem type in each reserve network	Ensure that back-up reserves are available	Spatial configuration, fragmentation, and patch connectivity of high-quality patches	Spatial distribution and size of protected areas	Julius, S. H., and J. M. West. 2007. Preliminary review of adaptation options for climate-sensitive ecosystems and resources, synthesis and assessment product 4.4. U.S. Climate Change Science Program, Washington, D.C. Available from http://www.climatescience. gov/Library/sap/sap4–4/default.php (accessed February 2008).
A Review of Climate-Change Adaptation Strategies for Wildlife Management and Biodiversity Conservation	2009	Conservation Biology	23	1080-1089	Mawdsley, J. R. and O'Malley, R. and Ojima, D. S.	selected global	Direct effects	Sp group	NA	Protect Movement Corridors, Stepping Stones, and Refugia	Such areas might include movement corridors for terrestrial species (Intersecretarial Commission on Climate Change 2007), habitat islands that could serve as stepping stones between larger reserves, stopover areas formigratory waterfowl, or refugiawhere climate-change impacts are predicted to be less severe (Julius & West 2007).	NA	Maintain corridors or stepping stones	Spatial configuration, fragmentation, and patch connectivity of high-quality patches	Spatial distribution and size of protected areas	Julius, S. H., and J. M. West. 2007. Preliminary review of adaptation options for climate-sensitive ecosystems and resources, synthesis and assessment product 4.4. U.S. Climate Change Science Program, Washington, D.C. Available from http://www.climatescience. gov/Library/sap/sap4–4/default.php (accessed February 2008).
A Review of Climate-Change Adaptation Strategies for Wildlife Management and Biodiversity Conservation	2009	Conservation Biology	23	1080-1089	Mawdsley, J. R. and O'Malley, R. and Ojima, D. S.	selected global	Direct effects	Sp group	NA	Protect Movement Corridors, Stepping Stones, and Refugia	Such areas might include movement corridors for terrestrial species (Intersecretarial Commission on Climate Change 2007), habitat islands that could serve as stepping stones between larger reserves, stopover areas formigratory waterfowl, or refugiawhere climate-change impacts are predicted to be less severe (Julius & West 2007).	NA	Maintain networks of stopover sites for migratory species	Spatial configuration, fragmentation, and patch connectivity of high-quality patches	Spatial distribution and size of protected areas	Julius, S. H., and J. M. West. 2007. Preliminary review of adaptation options for climate-sensitive ecosystems and resources, synthesis and assessment product 4.4. U.S. Climate Change Science Program, Washington, D.C. Available from http://www.climatescience. gov/Library/sap/sap4–4/default.php (accessed February 2008).
A Review of Climate-Change Adaptation Strategies for Wildlife Management and Biodiversity Conservation	2009	Conservation Biology	23	1080-1089	Mawdsley, J. R. and O'Malley, R. and Ojima, D. S.	selected global	Direct effects	Sp group	NA	Increase Extent of Protected Areas	This strategy would increase the extent of terrestrial and aquatic habitat protected from nonclimate anthropogenic threats (McNeely & Schutyser 2003; Mitchell et al. 2007).	Increase the extent of protected areas to decrease pressure from non-climate threats	Protect/preserve a larger area in total	Size of protected (or other kind of high-quality) areas	Spatial distribution and size of protected areas	McNeely, J. A., and F. Schutyser. 2003. Protected areas in 2023: scenarios for an uncertain Future. International Union for the Conservation of Nature, Gland, Switzerland.
A Review of Climate-Change Adaptation Strategies for Wildlife Management and Biodiversity Conservation	2009	Conservation Biology	23	1080-1089	Mawdsley, J. R. and O'Malley, R. and Ojima, D. S.	selected global	Direct effects	Sp group	NA	Increase Extent of Protected Areas	This strategy would increase the extent of terrestrial and aquatic habitat protected from nonclimate anthropogenic threats (McNeely & Schutyser 2003; Mitchell et al. 2007).	Increase the extent of protected areas to decrease pressure from non-climate threats	Protect/preserve a larger area in total	Size of protected (or other kind of high-quality) areas	Spatial distribution and size of protected areas	Mitchell, R. J., et al. 2007. England biodiversity strategy: towards adaptation to climate change. Department of Environment Food and WorldAffairs, London. Available from http://www.defra.gov.uk/wildlifecountryside/resprog/findings/ebs-climate-change.pdf (accessed March 2008)
A Review of Climate-Change Adaptation Strategies for Wildlife Management and Biodiversity Conservation	2009	Conservation Biology	23	1080-1089	Mawdsley, J. R. and O'Malley, R. and Ojima, D. S.	selected global	Direct effects	Sp group	NA	Improve Representation and Replication within Protected-Area Networks	As noted, conservation tools are available for protecting terrestrial and aquatic areas. Both strategiesmay work well as part of a matrix conservation or stepping-stone approach to facilitate dispersal (strategies 5 and 7). Representation has already been used as a strategy for local and regional land-protection efforts (Wisconsin Natural Areas Program 2008), and tools such as land-cover maps and…	Select protected areas to ensure representation (ensuring a full variety of biodiversity at all levels of organization) within reserve networks	Ensure variation in management and areas protected	Regional distribution	Spatial distribution and size of protected areas	Wisconsin Natural Areas Program. 2008. State natural areas program information. Wisconsin Department of Natural Resources, Madison. Available from http://www.dnr.state.wi.us/ORG/land/ er/sna/info.htm (accessed March 2008)
Biodiversity management in the face of climate change: A review of 22 years of recommendations	2009	Biological Conservation	142	14-32	Heller, N E and Zavaleta, E S	Global	Direct effects	Biodiv	NA	Design biological preserves for complex changes in time	Design biological preserves for complex changes in time, not just directional change	Consider complex changes in time, not just directional, when protecting areas for future biodiversity	Protect areas based on future climate	Regional distribution	Spatial distribution and size of protected areas	Bartlein, P.J., Whitlock, C., Shafter, S.L., 1997. Future climate in the Yellowstone National Park region and its potential impact on vegetation. Conservation Biology 11, 782–792.
Biodiversity management in the face of climate change: A review of 22 years of recommendations	2009	Biological Conservation	142	14-32	Heller, N E and Zavaleta, E S	Global	Direct effects	Biodiv	NA	Protect large areas	Protect large areas, increase reserve size	NA	Protect/preserve a few large high-quality areas	Size of protected (or other kind of high-quality) areas	Spatial distribution and size of protected areas	Beatley, T., 1991. Protecting biodiversity in coastal environments – introduction and overview. Coastal Management 19, 1–19.
Biodiversity management in the face of climate change: A review of 22 years of recommendations	2009	Biological Conservation	142	14-32	Heller, N E and Zavaleta, E S	Global	Direct effects	Biodiv	NA	Protect large areas	Protect large areas, increase reserve size	NA	Protect/preserve a few large high-quality areas	Size of protected (or other kind of high-quality) areas	Spatial distribution and size of protected areas	Burton, P.J., Balisky, A.C., Coward, L.P., Cumming, S.G., Kneeshaw, D.D., 1992. The value of managing for biodiversity. Forestry Chronicle 68, 225–237
Biodiversity management in the face of climate change: A review of 22 years of recommendations	2009	Biological Conservation	142	14-32	Heller, N E and Zavaleta, E S	Global	Direct effects	Biodiv	NA	Protect refugia	Protect refugia current and predicted future	Identify and protect climate refugia (incl. protect long-term climate refugia as part of reserve networks)	Protect habitats that can act as climatic refugia	Which habitats to protect	Habitats to focus conservation measures on	Chambers, L.E., Hughes, L., Weston, M.A., 2005. Climate change and its impact on Australia’s avifauna. Emu 105, 1–20
Biodiversity management in the face of climate change: A review of 22 years of recommendations	2009	Biological Conservation	142	14-32	Heller, N E and Zavaleta, E S	Global	Direct effects	Biodiv	NA	Create ecological reserve networks	Create ecological reserve networks large reserves, connected by small reserves, stepping stones	Increase the size, number and connectivity of protected networks	Protect/preserve a larger area in total	Size of protected (or other kind of high-quality) areas	Spatial distribution and size of protected areas	Collingham, Y.C., Huntley, B., 2000. Impacts of habitat fragmentation and patch size upon migration rates. Ecological Applications 10, 131–144.
Biodiversity management in the face of climate change: A review of 22 years of recommendations	2009	Biological Conservation	142	14-32	Heller, N E and Zavaleta, E S	Global	Direct effects	Biodiv	NA	Create ecological reserve networks	Create ecological reserve networks large reserves, connected by small reserves, stepping stones	Increase the size, number and connectivity of protected networks	Protect/preserve a larger area in total	Size of protected (or other kind of high-quality) areas	Spatial distribution and size of protected areas	Gaston, K.J., Charman, K., Jackson, S.F., Armsworth, P.R., Bonn, A., Briers, R.A., Callaghan, C.S.Q., Catchpole, R., Hopkins, J., Kunin, W.E., Latham, J., Opdam, P., Stoneman, R., Stroud, D.A., Tratt, R., 2006. The ecological effectiveness of protected areas: the United Kingdom. Biological Conservation 132, 76–87.
Biodiversity management in the face of climate change: A review of 22 years of recommendations	2009	Biological Conservation	142	14-32	Heller, N E and Zavaleta, E S	Global	Direct effects	Biodiv	NA	Design biological preserves for complex changes in time	Design biological preserves for complex changes in time, not just directional change	Consider complex changes in time, not just directional, when protecting areas for future biodiversity	Protect areas based on future climate	Regional distribution	Spatial distribution and size of protected areas	Graham, R.W., 1988. The role of climatic-change in the design of biological reserves – the paleoecological perspective for conservation biology. Conservation Biology 2, 391–394.
Biodiversity management in the face of climate change: A review of 22 years of recommendations	2009	Biological Conservation	142	14-32	Heller, N E and Zavaleta, E S	Global	Direct effects	Biodiv	NA	Create and manage buffer zones around reserves	Create and manage buffer zones around reserves	Include buffer zones around protected areas	Protect/preserve a few large high-quality areas	Size of protected (or other kind of high-quality) areas	Spatial distribution and size of protected areas	Halpin, P.N., 1997. Global climate change and natural-area protection: management responses and research directions. Ecological Applications 7, 828–843.
Biodiversity management in the face of climate change: A review of 22 years of recommendations	2009	Biological Conservation	142	14-32	Heller, N E and Zavaleta, E S	Global	Direct effects	Genetic	NA	Represent each species in more than one reserve	Represent each species in more than one reserve	Ensure more than one reserve available for each species	Ensure that back-up reserves are available	Spatial configuration, fragmentation, and patch connectivity of high-quality patches	Spatial distribution and size of protected areas	Halpin, P.N., 1997. Global climate change and natural-area protection: management responses and research directions. Ecological Applications 7, 828–843.
Biodiversity management in the face of climate change: A review of 22 years of recommendations	2009	Biological Conservation	142	14-32	Heller, N E and Zavaleta, E S	Global	Direct effects	Biodiv	NA	Institute flexible zoning around reserves	Many authors advocate creating buffer zones around reserves (Rank 8) or flexible landuse zoning at reserve boundaries to allow for land swaps in the future as species distributions shift (Rank 14).	Implement Flexible landuse zoning - plan for land swaps around reserves to follow species distribution shifts	Protect land temporarily	Care about the temporal aspects of protection	Temporal aspects of protection	Halpin, P.N., 1997. Global climate change and natural-area protection: management responses and research directions. Ecological Applications 7, 828–843.
Biodiversity management in the face of climate change: A review of 22 years of recommendations	2009	Biological Conservation	142	14-32	Heller, N E and Zavaleta, E S	Global	Direct effects	Biodiv	NA	Increase connectivity	Increase connectivity (design corridors, remove barriers for dispersal, locate reserves close to each other, reforestation	NA	Maintain corridors or stepping stones	Spatial configuration, fragmentation, and patch connectivity of high-quality patches	Spatial distribution and size of protected areas	Halpin, P.N., 1997. Global climate change and natural-area protection: management responses and research directions. Ecological Applications 7, 828–843.
Biodiversity management in the face of climate change: A review of 22 years of recommendations	2009	Biological Conservation	142	14-32	Heller, N E and Zavaleta, E S	Global	Direct effects	Biodiv	NA	Mitigate other threats	Mitigate other threats, i.e. invasive species, fragmentation, pollution	NA	Mitigate other stressors than climate change in and around protected areas	Manage high value areas to reduce stressors	Conservation measures related with land use and management	Halpin, P.N., 1997. Global climate change and natural-area protection: management responses and research directions. Ecological Applications 7, 828–843.
Biodiversity management in the face of climate change: A review of 22 years of recommendations	2009	Biological Conservation	142	14-32	Heller, N E and Zavaleta, E S	Global	Direct effects	Biodiv	NA	Protect large areas	Protect large areas, increase reserve size	NA	Protect/preserve a few large high-quality areas	Size of protected (or other kind of high-quality) areas	Spatial distribution and size of protected areas	Halpin, P.N., 1997. Global climate change and natural-area protection: management responses and research directions. Ecological Applications 7, 828–843.
Biodiversity management in the face of climate change: A review of 22 years of recommendations	2009	Biological Conservation	142	14-32	Heller, N E and Zavaleta, E S	Global	Direct effects	Biodiv	NA	Locate reserves in areas of high heterogeneity	Locate reserves in areas of high heterogeneity, endemism	NA	Protect areas with a large range of habitats/environmental heterogeneity	Which habitats to protect	Habitats to focus conservation measures on	Halpin, P.N., 1997. Global climate change and natural-area protection: management responses and research directions. Ecological Applications 7, 828–843.
Biodiversity management in the face of climate change: A review of 22 years of recommendations	2009	Biological Conservation	142	14-32	Heller, N E and Zavaleta, E S	Global	Direct effects	Biodiv	NA	Locate reserves in areas of high endemism	Locate reserves in areas of high heterogeneity, endemism	Protect areas with high endemism	Protect areas based on irreplaceability	Regional distribution	Spatial distribution and size of protected areas	Halpin, P.N., 1997. Global climate change and natural-area protection: management responses and research directions. Ecological Applications 7, 828–843.
Biodiversity management in the face of climate change: A review of 22 years of recommendations	2009	Biological Conservation	142	14-32	Heller, N E and Zavaleta, E S	Global	Direct effects	Biodiv	NA	Create and manage buffer zones around reserves	Create and manage buffer zones around reserves	Include buffer zones around protected areas	Protect/preserve a few large high-quality areas	Size of protected (or other kind of high-quality) areas	Spatial distribution and size of protected areas	Hannah, L., Midgley, G.F., Millar, D., 2002. Climate changeintegrated conservation strategies. Global Ecology and Biogeography 11, 485–495.
Biodiversity management in the face of climate change: A review of 22 years of recommendations	2009	Biological Conservation	142	14-32	Heller, N E and Zavaleta, E S	Global	Direct effects	Biodiv	NA	Create and manage buffer zones around reserves	Create and manage buffer zones around reserves	Include buffer zones around protected areas	Protect/preserve a few large high-quality areas	Size of protected (or other kind of high-quality) areas	Spatial distribution and size of protected areas	Hartig, E.K., Grozev, O., Rosenzweig, C., 1997. Climate change, agriculture and wetlands in eastern Europe: vulnerability, adaptation and policy. Climatic Change 36, 107–121.
Biodiversity management in the face of climate change: A review of 22 years of recommendations	2009	Biological Conservation	142	14-32	Heller, N E and Zavaleta, E S	Global	Direct effects	Biodiv	NA	Increase wetland protection	Increase wetland protection	Increase wetland protection	Protect wetlands, riparian zones and coastal areas	Which habitats to protect	Habitats to focus conservation measures on	Hartig, E.K., Grozev, O., Rosenzweig, C., 1997. Climate change, agriculture and wetlands in eastern Europe: vulnerability, adaptation and policy. Climatic Change 36, 107–121.
Biodiversity management in the face of climate change: A review of 22 years of recommendations	2009	Biological Conservation	142	14-32	Heller, N E and Zavaleta, E S	Global	Direct effects	Biodiv	NA	Protect large areas	Protect large areas, increase reserve size	NA	Protect/preserve a few large high-quality areas	Size of protected (or other kind of high-quality) areas	Spatial distribution and size of protected areas	Hulme, P.E., 2005. Adapting to climate change: is there scope for ecological management in the face of a global threat? Journal of Applied Ecology 42, 784–794
Biodiversity management in the face of climate change: A review of 22 years of recommendations	2009	Biological Conservation	142	14-32	Heller, N E and Zavaleta, E S	Global	Direct effects	Biodiv	NA	Protect full range of bioclimatic variation	Protect full range of bioclimatic variation	NA	Protect full range of bioclimatic variation	Which habitats to protect	Habitats to focus conservation measures on	McCarty, J.P., 2001. Ecological consequences of recent climate change. Conservation Biology 15, 320–331.
Biodiversity management in the face of climate change: A review of 22 years of recommendations	2009	Biological Conservation	142	14-32	Heller, N E and Zavaleta, E S	Global	Direct effects	Biodiv	NA	Create and manage buffer zones around reserves	Create and manage buffer zones around reserves	Include buffer zones around protected areas	Protect/preserve a few large high-quality areas	Size of protected (or other kind of high-quality) areas	Spatial distribution and size of protected areas	Millar, C.I., Stephenson, N.L., Stephens, S.L., 2007. Climate change and forests of the future: managing in the face of uncertainty. Ecological Applications 17, 2145–2151
Biodiversity management in the face of climate change: A review of 22 years of recommendations	2009	Biological Conservation	142	14-32	Heller, N E and Zavaleta, E S	Global	Direct effects	Genetic	NA	Represent each species in more than one reserve	Represent each species in more than one reserve	Ensure more than one reserve available for each species	Ensure that back-up reserves are available	Spatial configuration, fragmentation, and patch connectivity of high-quality patches	Spatial distribution and size of protected areas	Millar, C.I., Stephenson, N.L., Stephens, S.L., 2007. Climate change and forests of the future: managing in the face of uncertainty. Ecological Applications 17, 2145–2151
Biodiversity management in the face of climate change: A review of 22 years of recommendations	2009	Biological Conservation	142	14-32	Heller, N E and Zavaleta, E S	Global	Direct effects	Biodiv	NA	Protect large areas	Protect large areas, increase reserve size	NA	Protect/preserve a few large high-quality areas	Size of protected (or other kind of high-quality) areas	Spatial distribution and size of protected areas	Morecroft, M.D., Bealey, C.E., Howells, E., Rennie, S., Woiwod, I.P., 2002. Effects of drought on contrasting insect and plant species in the UK in the mid-1990s. Global Ecology and Biogeography 11, 7–22
Biodiversity management in the face of climate change: A review of 22 years of recommendations	2009	Biological Conservation	142	14-32	Heller, N E and Zavaleta, E S	Global	Direct effects	Biodiv	NA	Create and manage buffer zones around reserves	Create and manage buffer zones around reserves	Include buffer zones around protected areas	Protect/preserve a few large high-quality areas	Size of protected (or other kind of high-quality) areas	Spatial distribution and size of protected areas	Noss, R.F., 2001. Beyond Kyoto: forest management in a time of rapid climate change. Conservation Biology 15, 578–590.
Biodiversity management in the face of climate change: A review of 22 years of recommendations	2009	Biological Conservation	142	14-32	Heller, N E and Zavaleta, E S	Global	Direct effects	Biodiv	NA	Increase connectivity	Increase connectivity (design corridors, remove barriers for dispersal, locate reserves close to each other, reforestation	NA	Maintain corridors or stepping stones	Spatial configuration, fragmentation, and patch connectivity of high-quality patches	Spatial distribution and size of protected areas	Noss, R.F., 2001. Beyond Kyoto: forest management in a time of rapid climate change. Conservation Biology 15, 578–590.
Biodiversity management in the face of climate change: A review of 22 years of recommendations	2009	Biological Conservation	142	14-32	Heller, N E and Zavaleta, E S	Global	Direct effects	Biodiv	NA	Protect refugia	Protect refugia current and predicted future	Identify and protect climate refugia (incl. protect long-term climate refugia as part of reserve networks)	Protect habitats that can act as climatic refugia	Which habitats to protect	Habitats to focus conservation measures on	Noss, R.F., 2001. Beyond Kyoto: forest management in a time of rapid climate change. Conservation Biology 15, 578–590.
Biodiversity management in the face of climate change: A review of 22 years of recommendations	2009	Biological Conservation	142	14-32	Heller, N E and Zavaleta, E S	Global	Direct effects	Biodiv	NA	Protect full range of bioclimatic variation	Protect full range of bioclimatic variation	NA	Protect full range of bioclimatic variation	Which habitats to protect	Habitats to focus conservation measures on	Noss, R.F., 2001. Beyond Kyoto: forest management in a time of rapid climate change. Conservation Biology 15, 578–590.
Biodiversity management in the face of climate change: A review of 22 years of recommendations	2009	Biological Conservation	142	14-32	Heller, N E and Zavaleta, E S	Global	Direct effects	Biodiv	NA	Protect primary forests	Protect primary forests	Protect old-growth forests	Protect forest habitats with specific values	Which habitats to protect	Habitats to focus conservation measures on	Noss, R.F., 2001. Beyond Kyoto: forest management in a time of rapid climate change. Conservation Biology 15, 578–590.
Biodiversity management in the face of climate change: A review of 22 years of recommendations	2009	Biological Conservation	142	14-32	Heller, N E and Zavaleta, E S	Global	Direct effects	Biodiv	NA	Create ecological reserve networks	Create ecological reserve networks large reserves, connected by small reserves, stepping stones	Increase the size, number and connectivity of protected networks	Protect/preserve a larger area in total	Size of protected (or other kind of high-quality) areas	Spatial distribution and size of protected areas	Opdam, P., Wascher, D., 2004. Climate change meets habitat fragmentation: linking landscape and biogeographical scale levels in research and conservation. Biological Conservation 117, 285–297.
Biodiversity management in the face of climate change: A review of 22 years of recommendations	2009	Biological Conservation	142	14-32	Heller, N E and Zavaleta, E S	Global	Direct effects	Biodiv	NA	Locate reserves in areas of high heterogeneity	Locate reserves in areas of high heterogeneity, endemism	NA	Protect areas with a large range of habitats/environmental heterogeneity	Which habitats to protect	Habitats to focus conservation measures on	Opdam, P., Wascher, D., 2004. Climate change meets habitat fragmentation: linking landscape and biogeographical scale levels in research and conservation. Biological Conservation 117, 285–297.
Biodiversity management in the face of climate change: A review of 22 years of recommendations	2009	Biological Conservation	142	14-32	Heller, N E and Zavaleta, E S	Global	Direct effects	Biodiv	NA	Locate reserves in areas of high endemism	Locate reserves in areas of high heterogeneity, endemism	Protect areas with high endemism	Protect areas based on irreplaceability	Regional distribution	Spatial distribution and size of protected areas	Opdam, P., Wascher, D., 2004. Climate change meets habitat fragmentation: linking landscape and biogeographical scale levels in research and conservation. Biological Conservation 117, 285–297.
Biodiversity management in the face of climate change: A review of 22 years of recommendations	2009	Biological Conservation	142	14-32	Heller, N E and Zavaleta, E S	Global	Direct effects	Biodiv	NA	Protect many small reserves	Protect many small reserves rather than single large	Protect many small reserves rather than single large	Protect/preserve many small high-quality areas	Size of protected (or other kind of high-quality) areas	Spatial distribution and size of protected areas	Opdam, P., Wascher, D., 2004. Climate change meets habitat fragmentation: linking landscape and biogeographical scale levels in research and conservation. Biological Conservation 117, 285–297.
Biodiversity management in the face of climate change: A review of 22 years of recommendations	2009	Biological Conservation	142	14-32	Heller, N E and Zavaleta, E S	Global	Direct effects	Biodiv	NA	Create linear reserves oriented longitudinally	Create linear reserves oriented longitudinally	Create corridors oriented longitudinally	Maintain corridors or stepping stones	Spatial configuration, fragmentation, and patch connectivity of high-quality patches	Spatial distribution and size of protected areas	Pearson, R.G., Dawson, T.P., 2005. Long-distance plant dispersal and habitat fragmentation: identifying conservation targets for spatial landscape planning under climate change. Biological Conservation 123, 389–401
Biodiversity management in the face of climate change: A review of 22 years of recommendations	2009	Biological Conservation	142	14-32	Heller, N E and Zavaleta, E S	Global	Direct effects	Biodiv	NA	Protect many small reserves	Protect many small reserves rather than single large	Protect many small reserves rather than single large	Protect/preserve many small high-quality areas	Size of protected (or other kind of high-quality) areas	Spatial distribution and size of protected areas	Pearson, R.G., Dawson, T.P., 2005. Long-distance plant dispersal and habitat fragmentation: identifying conservation targets for spatial landscape planning under climate change. Biological Conservation 123, 389–401
Biodiversity management in the face of climate change: A review of 22 years of recommendations	2009	Biological Conservation	142	14-32	Heller, N E and Zavaleta, E S	Global	Direct effects	Genetic	NA	Represent each species in more than one reserve	Represent each species in more than one reserve	Ensure more than one reserve available for each species	Ensure that back-up reserves are available	Spatial configuration, fragmentation, and patch connectivity of high-quality patches	Spatial distribution and size of protected areas	Peters, R.L., Darling, J.D.S., 1985. The greenhouse-effect and nature reserves. Bioscience 35, 707–717.
Biodiversity management in the face of climate change: A review of 22 years of recommendations	2009	Biological Conservation	142	14-32	Heller, N E and Zavaleta, E S	Global	Direct effects	Biodiv	NA	Institute flexible zoning around reserves	Many authors advocate creating buffer zones around reserves (Rank 8) or flexible landuse zoning at reserve boundaries to allow for land swaps in the future as species distributions shift (Rank 14).	Implement Flexible landuse zoning - plan for land swaps around reserves to follow species distribution shifts	Protect land temporarily	Care about the temporal aspects of protection	Temporal aspects of protection	Peters, R.L., Darling, J.D.S., 1985. The greenhouse-effect and nature reserves. Bioscience 35, 707–717.
Biodiversity management in the face of climate change: A review of 22 years of recommendations	2009	Biological Conservation	142	14-32	Heller, N E and Zavaleta, E S	Global	Direct effects	Biodiv	NA	Mitigate other threats	Mitigate other threats, i.e. invasive species, fragmentation, pollution	NA	Mitigate other stressors than climate change in and around protected areas	Manage high value areas to reduce stressors	Conservation measures related with land use and management	Peters, R.L., Darling, J.D.S., 1985. The greenhouse-effect and nature reserves. Bioscience 35, 707–717.
Biodiversity management in the face of climate change: A review of 22 years of recommendations	2009	Biological Conservation	142	14-32	Heller, N E and Zavaleta, E S	Global	Direct effects	Biodiv	NA	Protect large areas	Protect large areas, increase reserve size	NA	Protect/preserve a few large high-quality areas	Size of protected (or other kind of high-quality) areas	Spatial distribution and size of protected areas	Peters, R.L., Darling, J.D.S., 1985. The greenhouse-effect and nature reserves. Bioscience 35, 707–717.
Biodiversity management in the face of climate change: A review of 22 years of recommendations	2009	Biological Conservation	142	14-32	Heller, N E and Zavaleta, E S	Global	Direct effects	Biodiv	NA	Locate reserves in areas of high heterogeneity	Locate reserves in areas of high heterogeneity, endemism	NA	Protect areas with a large range of habitats/environmental heterogeneity	Which habitats to protect	Habitats to focus conservation measures on	Peters, R.L., Darling, J.D.S., 1985. The greenhouse-effect and nature reserves. Bioscience 35, 707–717.
Biodiversity management in the face of climate change: A review of 22 years of recommendations	2009	Biological Conservation	142	14-32	Heller, N E and Zavaleta, E S	Global	Direct effects	Biodiv	NA	Locate reserves at northern boundary of species’ ranges	Locate reserves at northern boundary of species’ ranges	Protect and restore areas poleward or upslope from existing range boundaries or biodiversity hotspot	Protect areas based on future climate	Regional distribution	Spatial distribution and size of protected areas	Peters, R.L., Darling, J.D.S., 1985. The greenhouse-effect and nature reserves. Bioscience 35, 707–717.
Biodiversity management in the face of climate change: A review of 22 years of recommendations	2009	Biological Conservation	142	14-32	Heller, N E and Zavaleta, E S	Global	Direct effects	Biodiv	NA	Locate reserves in areas of high endemism	Locate reserves in areas of high heterogeneity, endemism	Protect areas with high endemism	Protect areas based on irreplaceability	Regional distribution	Spatial distribution and size of protected areas	Peters, R.L., Darling, J.D.S., 1985. The greenhouse-effect and nature reserves. Bioscience 35, 707–717.
Biodiversity management in the face of climate change: A review of 22 years of recommendations	2009	Biological Conservation	142	14-32	Heller, N E and Zavaleta, E S	Global	Direct effects	Biodiv	NA	Protect mountains	Protect mountains	NA	Protect mountains	Which habitats to protect	Habitats to focus conservation measures on	Peterson, D.L., Schreiner, E.G., Buckingham, N.M., 1997. Gradients, vegetation and climate: spatial and temporal dynamics in the Olympic mountains, USA. Global Ecology and Biogeography Letters 6, 7–17.
Biodiversity management in the face of climate change: A review of 22 years of recommendations	2009	Biological Conservation	142	14-32	Heller, N E and Zavaleta, E S	Global	Direct effects	Biodiv	NA	Protect full range of bioclimatic variation	Protect full range of bioclimatic variation	NA	Protect full range of bioclimatic variation	Which habitats to protect	Habitats to focus conservation measures on	Pyke, C.R., Andelman, S.J., Midgley, G., 2005. Identifying priority areas for bioclimatic representation under climate change: a case study for Proteaceae in the Cape Floristic Region, South Africa. Biological Conservation 125, 1–9.
Biodiversity management in the face of climate change: A review of 22 years of recommendations	2009	Biological Conservation	142	14-32	Heller, N E and Zavaleta, E S	Global	Direct effects	Biodiv	NA	Protect full range of bioclimatic variation	Protect full range of bioclimatic variation	NA	Protect full range of bioclimatic variation	Which habitats to protect	Habitats to focus conservation measures on	Pyke, C.R., Fischer, D.T., 2005. Selection of bioclimatically representative biological reserve systems under climate change. Biological Conservation 121, 429–441.
Biodiversity management in the face of climate change: A review of 22 years of recommendations	2009	Biological Conservation	142	14-32	Heller, N E and Zavaleta, E S	Global	Direct effects	Biodiv	NA	Protect refugia	Protect refugia current and predicted future	Identify and protect climate refugia (incl. protect long-term climate refugia as part of reserve networks)	Protect habitats that can act as climatic refugia	Which habitats to protect	Habitats to focus conservation measures on	Scott, D., Malcom, J., Lemieux, C.J., 2002. Climate change and biome representation in Canada’s National Park system: implications for system planning and park mandates. Global Ecology and Biogeography 11, 475–484.
Biodiversity management in the face of climate change: A review of 22 years of recommendations	2009	Biological Conservation	142	14-32	Heller, N E and Zavaleta, E S	Global	Direct effects	Biodiv	NA	Increase connectivity	Increase connectivity (design corridors, remove barriers for dispersal, locate reserves close to each other, reforestation	NA	Maintain corridors or stepping stones	Spatial configuration, fragmentation, and patch connectivity of high-quality patches	Spatial distribution and size of protected areas	Scott, D., Malcom, J., Lemieux, C.J., 2002. Climate change and biome representation in Canada’s National Park system: implications for system planning and park mandates. Global Ecology and Biogeography 11, 475–484.
Biodiversity management in the face of climate change: A review of 22 years of recommendations	2009	Biological Conservation	142	14-32	Heller, N E and Zavaleta, E S	Global	Direct effects	Biodiv	NA	Create and manage buffer zones around reserves	Create and manage buffer zones around reserves	Include buffer zones around protected areas	Protect/preserve a few large high-quality areas	Size of protected (or other kind of high-quality) areas	Spatial distribution and size of protected areas	Shafer, C.L., 1999. National park and reserve planning to protect biological diversity: some basic elements. Landscape and Urban Planning 44, 123–153.
Biodiversity management in the face of climate change: A review of 22 years of recommendations	2009	Biological Conservation	142	14-32	Heller, N E and Zavaleta, E S	Global	Direct effects	Biodiv	NA	Increase connectivity	Increase connectivity (design corridors, remove barriers for dispersal, locate reserves close to each other, reforestation	NA	Maintain corridors or stepping stones	Spatial configuration, fragmentation, and patch connectivity of high-quality patches	Spatial distribution and size of protected areas	Shafer, C.L., 1999. National park and reserve planning to protect biological diversity: some basic elements. Landscape and Urban Planning 44, 123–153.
Biodiversity management in the face of climate change: A review of 22 years of recommendations	2009	Biological Conservation	142	14-32	Heller, N E and Zavaleta, E S	Global	Direct effects	Genetic	NA	Represent each species in more than one reserve	Represent each species in more than one reserve	Ensure more than one reserve available for each species	Ensure that back-up reserves are available	Spatial configuration, fragmentation, and patch connectivity of high-quality patches	Spatial distribution and size of protected areas	Shafer, C.L., 1999. National park and reserve planning to protect biological diversity: some basic elements. Landscape and Urban Planning 44, 123–153.
Biodiversity management in the face of climate change: A review of 22 years of recommendations	2009	Biological Conservation	142	14-32	Heller, N E and Zavaleta, E S	Global	Direct effects	Biodiv	NA	Create ecological reserve networks	Create ecological reserve networks large reserves, connected by small reserves, stepping stones	Increase the size, number and connectivity of protected networks	Protect/preserve a larger area in total	Size of protected (or other kind of high-quality) areas	Spatial distribution and size of protected areas	Shafer, C.L., 1999. National park and reserve planning to protect biological diversity: some basic elements. Landscape and Urban Planning 44, 123–153.
Biodiversity management in the face of climate change: A review of 22 years of recommendations	2009	Biological Conservation	142	14-32	Heller, N E and Zavaleta, E S	Global	Direct effects	Biodiv	NA	Mitigate other threats	Mitigate other threats, i.e. invasive species, fragmentation, pollution	NA	Mitigate other stressors than climate change in and around protected areas	Manage high value areas to reduce stressors	Conservation measures related with land use and management	Shafer, C.L., 1999. National park and reserve planning to protect biological diversity: some basic elements. Landscape and Urban Planning 44, 123–153.
Biodiversity management in the face of climate change: A review of 22 years of recommendations	2009	Biological Conservation	142	14-32	Heller, N E and Zavaleta, E S	Global	Direct effects	Biodiv	NA	Protect large areas	Protect large areas, increase reserve size	NA	Protect/preserve a few large high-quality areas	Size of protected (or other kind of high-quality) areas	Spatial distribution and size of protected areas	Shafer, C.L., 1999. National park and reserve planning to protect biological diversity: some basic elements. Landscape and Urban Planning 44, 123–153.
Biodiversity management in the face of climate change: A review of 22 years of recommendations	2009	Biological Conservation	142	14-32	Heller, N E and Zavaleta, E S	Global	Direct effects	Biodiv	NA	Protect full range of bioclimatic variation	Protect full range of bioclimatic variation	NA	Protect full range of bioclimatic variation	Which habitats to protect	Habitats to focus conservation measures on	Shafer, C.L., 1999. National park and reserve planning to protect biological diversity: some basic elements. Landscape and Urban Planning 44, 123–153.
Biodiversity management in the face of climate change: A review of 22 years of recommendations	2009	Biological Conservation	142	14-32	Heller, N E and Zavaleta, E S	Global	Direct effects	Biodiv	NA	Locate reserves at northern boundary of species’ ranges	Locate reserves at northern boundary of species’ ranges	Protect and restore areas poleward or upslope from existing range boundaries or biodiversity hotspot	Protect areas based on future climate	Regional distribution	Spatial distribution and size of protected areas	Shafer, C.L., 1999. National park and reserve planning to protect biological diversity: some basic elements. Landscape and Urban Planning 44, 123–153.
Biodiversity management in the face of climate change: A review of 22 years of recommendations	2009	Biological Conservation	142	14-32	Heller, N E and Zavaleta, E S	Global	Direct effects	Biodiv	NA	Protect full range of bioclimatic variation	Protect full range of bioclimatic variation	NA	Protect full range of bioclimatic variation	Which habitats to protect	Habitats to focus conservation measures on	Thomas, J.A., Rose, R.J., Clarke, R.T., Thomas, C.D., Webb, N.R., 1999. Intraspecific variation in habitat availability among ectothermic animals near their climatic limits and their centres of range. Functional Ecology 13, 55–64.
Biodiversity management in the face of climate change: A review of 22 years of recommendations	2009	Biological Conservation	142	14-32	Heller, N E and Zavaleta, E S	Global	Direct effects	Biodiv	NA	Create and manage buffer zones around reserves	Create and manage buffer zones around reserves	Include buffer zones around protected areas	Protect/preserve a few large high-quality areas	Size of protected (or other kind of high-quality) areas	Spatial distribution and size of protected areas	van Rensburg, B.J., Erasmus, B.F.N., van Jaarsveld, A.S., Gaston, K.J., Chown, S.L., 2004. Conservation during times of change: correlations between birds, climate and people in South Africa. South African Journal of Science 100, 266–272.
Biodiversity management in the face of climate change: A review of 22 years of recommendations	2009	Biological Conservation	142	14-32	Heller, N E and Zavaleta, E S	Global	Direct effects	Biodiv	NA	Protect large areas	Protect large areas, increase reserve size	NA	Protect/preserve a few large high-quality areas	Size of protected (or other kind of high-quality) areas	Spatial distribution and size of protected areas	Watson, R.T., 2005. Turning science into policy: challenges and experiences from the science-policy interface. Philosophical Transactions of the Royal Society B – Biological Sciences 360, 471–477
Biodiversity management in the face of climate change: A review of 22 years of recommendations	2009	Biological Conservation	142	14-32	Heller, N E and Zavaleta, E S	Global	Direct effects	Biodiv	NA	Create ecological reserve networks	Create ecological reserve networks large reserves, connected by small reserves, stepping stones	Increase the size, number and connectivity of protected networks	Protect/preserve a larger area in total	Size of protected (or other kind of high-quality) areas	Spatial distribution and size of protected areas	Welch, D., 2005. What should protected area managers do in the face of climate change. The George Wright Forum 22, 75–93
Biodiversity management in the face of climate change: A review of 22 years of recommendations	2009	Biological Conservation	142	14-32	Heller, N E and Zavaleta, E S	Global	Direct effects	Biodiv	NA	Increase connectivity	Increase connectivity (design corridors, remove barriers for dispersal, locate reserves close to each other, reforestation	Protect wetlands and riparian corridors	Protect wetlands, riparian zones and coastal areas	Which habitats to protect	Habitats to focus conservation measures on	Wilby, R.L., Perry, G.L.W., 2006. Climate change, biodiversity and the urban environment: a critical review based on London, UK. Progress in Physical Geography 30, 73–9
Climate change adaptation strategies for resource management and conservation planning	2009	NA	1162	79-98	Lawler, J J	NA	Direct effects	Biodiv	NA	new reserves, whether they are small or large, can be placed in close proximity to existing reserves to facilitate movement	Similarly, new reserves, whether they are small or large, can be placed in close proximity to existing reserves to facilitate movement (Halpin 1997). The second approach is to manage the lands or waters between protected areas in ways that allow the most species to move through these spaces. Such approaches have been referred to as softening or managing the matrix (Franklin et al. 1992; Noss 2001…	Add new protected areas (small or large) close to existing reserves	Concentrating conservation measures	Spatial configuration, fragmentation, and patch connectivity of high-quality patches	Spatial distribution and size of protected areas	Franklin, J.F., F.J. Swanson, et al. 1992. Effects of global climatic change on forests in northwestern North America. In Global Warming and Biodiversity. R.L. Peters & T.E. Lovejoy, Eds.: 244–254. Yale University Press. New Haven, CT
Climate change adaptation strategies for resource management and conservation planning	2009	NA	1162	79-98	Lawler, J J	NA	Direct effects	Biodiv	NA	adding buffers around existing reserves	Some have recommended increasing the size of existing reserves, adding buffers around existing reserves, and adding larger reserves to reserve networks (Halpin 1997; Shafer 1999; Noss 2001) (Fig. 1A). Larger reserves are likely to preserve a greater diversity of environmental conditions and allow for movement within the reserve.	Include buffer zones around protected areas	Protect/preserve a few large high-quality areas	Size of protected (or other kind of high-quality) areas	Spatial distribution and size of protected areas	Halpin, P.N. 1997. Global climate change and naturalarea protection: management responses and research directions. Ecol. Appl. 7: 828–843.
Climate change adaptation strategies for resource management and conservation planning	2009	NA	1162	79-98	Lawler, J J	NA	Direct effects	Biodiv	NA	adding larger reserves to reserve networks	Some have recommended increasing the size of existing reserves, adding buffers around existing reserves, and adding larger reserves to reserve networks (Halpin 1997; Shafer 1999; Noss 2001) (Fig. 1A). Larger reserves are likely to preserve a greater diversity of environmental conditions and allow for movement within the reserve.	Add large reserves to existing reserve networks	Protect/preserve a few large high-quality areas	Size of protected (or other kind of high-quality) areas	Spatial distribution and size of protected areas	Halpin, P.N. 1997. Global climate change and naturalarea protection: management responses and research directions. Ecol. Appl. 7: 828–843.
Climate change adaptation strategies for resource management and conservation planning	2009	NA	1162	79-98	Lawler, J J	NA	Direct effects	Biodiv	NA	new reserves, whether they are small or large, can be placed in close proximity to existing reserves to facilitate movement	Similarly, new reserves, whether they are small or large, can be placed in close proximity to existing reserves to facilitate movement (Halpin 1997). The second approach is to manage the lands or waters between protected areas in ways that allow the most species to move through these spaces. Such approaches have been referred to as softening or managing the matrix (Franklin et al. 1992; Noss 2001…	Add new protected areas (small or large) close to existing reserves	Concentrating conservation measures	Spatial configuration, fragmentation, and patch connectivity of high-quality patches	Spatial distribution and size of protected areas	Halpin, P.N. 1997. Global climate change and naturalarea protection: management responses and research directions. Ecol. Appl. 7: 828–843.
Climate change adaptation strategies for resource management and conservation planning	2009	NA	1162	79-98	Lawler, J J	NA	Direct effects	Biodiv	NA	increasing the size of existing reserves	Some have recommended increasing the size of existing reserves, adding buffers around existing reserves, and adding larger reserves to reserve networks (Halpin 1997; Shafer 1999; Noss 2001) (Fig. 1A). Larger reserves are likely to preserve a greater diversity of environmental conditions and allow for movement within the reserve.	Increase area of protected areas that are already larger and within networks	Protect/preserve a few large high-quality areas	Size of protected (or other kind of high-quality) areas	Spatial distribution and size of protected areas	Halpin, P.N. 1997. Global climate change and naturalarea protection: management responses and research directions. Ecol. Appl. 7: 828–843.
Climate change adaptation strategies for resource management and conservation planning	2009	NA	1162	79-98	Lawler, J J	NA	Direct effects	Biodiv	NA	expanding reserve networks to give systems and species room to move and places to go	Protected areas are arguably one of the best ways to conserve biodiversity.However, climate change will challenge the ability of the current reserve network to provide protection when the climate shifts so much that plants and animals no longer thrive where their current reserves are located (Peters and Darling 1985). Many researchers have suggested expanding reserve networks to give systems and …	Expand existing reserve networks to allow movement from current area	Ensure that back-up reserves are available	Spatial configuration, fragmentation, and patch connectivity of high-quality patches	Spatial distribution and size of protected areas	Halpin, P.N. 1997. Global climate change and naturalarea protection: management responses and research directions. Ecol. Appl. 7: 828–843.
Climate change adaptation strategies for resource management and conservation planning	2009	NA	1162	79-98	Lawler, J J	NA	Direct effects	Biodiv	NA	locating reserves so that they capture the most potential for habitat heterogeneity under any climate scenario	One more strategic possibility entails locating reserves so that they capture the most potential for habitat heterogeneity under any climate scenario. Such areas would cover diverse topographic, edaphic, and hydrologic conditions (Halpin 1997). Placing large, long reserves across biotic transition zones such as ecotones may allow for the continued protection of that transition as it shifts with c…	Protect areas to include large habitat heterogeneity in topographic, endemic and hydrological conditions	Protect areas with a large range of habitats/environmental heterogeneity	Which habitats to protect	Habitats to focus conservation measures on	Halpin, P.N. 1997. Global climate change and naturalarea protection: management responses and research directions. Ecol. Appl. 7: 828–843.
Climate change adaptation strategies for resource management and conservation planning	2009	NA	1162	79-98	Lawler, J J	NA	Direct effects	Biodiv	NA	increasing connectivity among protected areas to enhance movement in a changing climate	The highly fragmented nature of today’s landscapes has led many conservation biologists to promote increasing connectivity among protected areas to enhance movement in a changing climate (Shafer 1999; Noss 2001; Hulme 2005;Welch 2005).Most of the research and discussion on connectivity has focused on wildlife corridors, although some work has addressed corridors for plants (e.g., Williams et al. …	NA	Increase connectivity between high-quality areas	Spatial configuration, fragmentation, and patch connectivity of high-quality patches	Spatial distribution and size of protected areas	Hulme, P.E. 2005. Adapting to climate change: is there scope for ecological management in the face of a global threat? J. Appl. Ecol. 42: 784–794.
Climate change adaptation strategies for resource management and conservation planning	2009	NA	1162	79-98	Lawler, J J	NA	Direct effects	Biodiv	NA	adding buffers around existing reserves	Some have recommended increasing the size of existing reserves, adding buffers around existing reserves, and adding larger reserves to reserve networks (Halpin 1997; Shafer 1999; Noss 2001) (Fig. 1A). Larger reserves are likely to preserve a greater diversity of environmental conditions and allow for movement within the reserve.	Include buffer zones around protected areas	Protect/preserve a few large high-quality areas	Size of protected (or other kind of high-quality) areas	Spatial distribution and size of protected areas	Noss, R.F. 2001. Beyond Kyoto: forest management in a time of rapid climate change. Conserv. Biol. 15: 578– 590.
Climate change adaptation strategies for resource management and conservation planning	2009	NA	1162	79-98	Lawler, J J	NA	Direct effects	Biodiv	NA	adding larger reserves to reserve networks	Some have recommended increasing the size of existing reserves, adding buffers around existing reserves, and adding larger reserves to reserve networks (Halpin 1997; Shafer 1999; Noss 2001) (Fig. 1A). Larger reserves are likely to preserve a greater diversity of environmental conditions and allow for movement within the reserve.	Add large reserves to existing reserve networks	Protect/preserve a few large high-quality areas	Size of protected (or other kind of high-quality) areas	Spatial distribution and size of protected areas	Noss, R.F. 2001. Beyond Kyoto: forest management in a time of rapid climate change. Conserv. Biol. 15: 578– 590.
Climate change adaptation strategies for resource management and conservation planning	2009	NA	1162	79-98	Lawler, J J	NA	Direct effects	Biodiv	NA	new reserves, whether they are small or large, can be placed in close proximity to existing reserves to facilitate movement	Similarly, new reserves, whether they are small or large, can be placed in close proximity to existing reserves to facilitate movement (Halpin 1997). The second approach is to manage the lands or waters between protected areas in ways that allow the most species to move through these spaces. Such approaches have been referred to as softening or managing the matrix (Franklin et al. 1992; Noss 2001…	Add new protected areas (small or large) close to existing reserves	Concentrating conservation measures	Spatial configuration, fragmentation, and patch connectivity of high-quality patches	Spatial distribution and size of protected areas	Noss, R.F. 2001. Beyond Kyoto: forest management in a time of rapid climate change. Conserv. Biol. 15: 578– 590.
Climate change adaptation strategies for resource management and conservation planning	2009	NA	1162	79-98	Lawler, J J	NA	Direct effects	Biodiv	NA	increasing the size of existing reserves	Some have recommended increasing the size of existing reserves, adding buffers around existing reserves, and adding larger reserves to reserve networks (Halpin 1997; Shafer 1999; Noss 2001) (Fig. 1A). Larger reserves are likely to preserve a greater diversity of environmental conditions and allow for movement within the reserve.	Increase area of protected areas that are already larger and within networks	Protect/preserve a few large high-quality areas	Size of protected (or other kind of high-quality) areas	Spatial distribution and size of protected areas	Noss, R.F. 2001. Beyond Kyoto: forest management in a time of rapid climate change. Conserv. Biol. 15: 578– 590.
Climate change adaptation strategies for resource management and conservation planning	2009	NA	1162	79-98	Lawler, J J	NA	Direct effects	Biodiv	NA	increasing connectivity among protected areas to enhance movement in a changing climate	The highly fragmented nature of today’s landscapes has led many conservation biologists to promote increasing connectivity among protected areas to enhance movement in a changing climate (Shafer 1999; Noss 2001; Hulme 2005;Welch 2005).Most of the research and discussion on connectivity has focused on wildlife corridors, although some work has addressed corridors for plants (e.g., Williams et al. …	NA	Increase connectivity between high-quality areas	Spatial configuration, fragmentation, and patch connectivity of high-quality patches	Spatial distribution and size of protected areas	Noss, R.F. 2001. Beyond Kyoto: forest management in a time of rapid climate change. Conserv. Biol. 15: 578– 590.
Climate change adaptation strategies for resource management and conservation planning	2009	NA	1162	79-98	Lawler, J J	NA	Direct effects	Biodiv	NA	placing new reserves between existing reserves	and placing new reserves between existing reserves to facilitate connectivity (Fig. 1D).	Place new reserves in between existing ones	Increase connectivity between high-quality areas	Spatial configuration, fragmentation, and patch connectivity of high-quality patches	Spatial distribution and size of protected areas	Not provided
Climate change adaptation strategies for resource management and conservation planning	2009	NA	1162	79-98	Lawler, J J	NA	Direct effects	Biodiv	NA	placing reserves at the poleward edge of species ranges	Others have suggested placing reserves at the poleward edge of species ranges (Shafer 1999), arranging reserves longitudinally (Pearson and Dawson 2005)	Protect and restore areas poleward or upslope from existing range boundaries or biodiversity hotspot	Protect areas based on future climate	Regional distribution	Spatial distribution and size of protected areas	Pearson, R.G. & T.P. Dawson. 2005. Long-distance plant dispersal and habitat fragmentation: identifying conservation targets for spatial landscape planning under climate change. Biol. Conserv. 123: 389–401.
Climate change adaptation strategies for resource management and conservation planning	2009	NA	1162	79-98	Lawler, J J	NA	Direct effects	Biodiv	NA	expanding reserve networks to give systems and species room to move and places to go	Protected areas are arguably one of the best ways to conserve biodiversity.However, climate change will challenge the ability of the current reserve network to provide protection when the climate shifts so much that plants and animals no longer thrive where their current reserves are located (Peters and Darling 1985). Many researchers have suggested expanding reserve networks to give systems and …	Expand existing reserve networks to allow movement from current area	Ensure that back-up reserves are available	Spatial configuration, fragmentation, and patch connectivity of high-quality patches	Spatial distribution and size of protected areas	Peters,R.L.&J.D.S. Darling. 1985.The greenhouse effect and nature reserves. Bioscience 35: 707–717.
Climate change adaptation strategies for resource management and conservation planning	2009	NA	1162	79-98	Lawler, J J	NA	Direct effects	Biodiv	NA	select multiple reserves for a given species that protect a wide range of climatic conditions within that species’ range	Another alternative that has been proposed is to base reserve selection on the underlying edaphic conditions and/or current climatic or bioclimatic gradients. Bedrock, soils, topography, and climatic gradients largely define the natural distribution of flora, fauna, and ecosystems. By protecting diverse combinations of these factors, it may be possible to preserve the ecological stage on which ne…	Protect several areas within a species range, with a variation in combination of environmental variables (bedrock, soils, topography, climatic gradient)	Protect areas with a large range of habitats/environmental heterogeneity	Which habitats to protect	Habitats to focus conservation measures on	Pyke, C.R. & D.T. Fischer. 2005. Selection of bioclimatically representative biological reserve systems under climate change. Biol. Conserv. 121: 429–441.
Climate change adaptation strategies for resource management and conservation planning	2009	NA	1162	79-98	Lawler, J J	NA	Direct effects	Biodiv	NA	select multiple reserves for a given species that protect a wide range of climatic conditions within that species’ range	Another alternative that has been proposed is to base reserve selection on the underlying edaphic conditions and/or current climatic or bioclimatic gradients. Bedrock, soils, topography, and climatic gradients largely define the natural distribution of flora, fauna, and ecosystems. By protecting diverse combinations of these factors, it may be possible to preserve the ecological stage on which ne…	Protect several areas within a species range, with a variation in combination of environmental variables (bedrock, soils, topography, climatic gradient)	Protect areas with a large range of habitats/environmental heterogeneity	Which habitats to protect	Habitats to focus conservation measures on	Pyke, C.R., S.J. Andelman, et al. 2005. Identifying priority areas for bioclimatic representation under climate change: a case study for Proteaceae in the Cape Floristic Region, South Africa. Biol. Conserv. 125: 1– 9.
Climate change adaptation strategies for resource management and conservation planning	2009	NA	1162	79-98	Lawler, J J	NA	Direct effects	Biodiv	NA	Reserves could be located in areas projected to experience less chang	One alternative to using predicted shifts in species’ ranges or changes in vegetation is to use projected changes in climate alone or in conjunction with static elements of the environment to determine where conditions are likely to be more or less constant. Saxon et al. (2005) used a combination of edaphic conditions and projected future climates to identify environments that would likely change…	Protect areas projected to experience less change regardless of climate scenario	Protect areas based on future climate	Regional distribution	Spatial distribution and size of protected areas	Saxon, E., B. Baker, et al. 2005. Mapping environments at risk under different global climate change scenarios. Ecol. Lett. 8: 53–60.
Climate change adaptation strategies for resource management and conservation planning	2009	NA	1162	79-98	Lawler, J J	NA	Direct effects	Biodiv	NA	Reserves could be located in areas that connected shifting environments	One alternative to using predicted shifts in species’ ranges or changes in vegetation is to use projected changes in climate alone or in conjunction with static elements of the environment to determine where conditions are likely to be more or less constant. Saxon et al. (2005) used a combination of edaphic conditions and projected future climates to identify environments that would likely change…	Protect areas projected to experience less change regardless of climate scenario	Protect areas based on future climate	Regional distribution	Spatial distribution and size of protected areas	Saxon, E., B. Baker, et al. 2005. Mapping environments at risk under different global climate change scenarios. Ecol. Lett. 8: 53–60.
Climate change adaptation strategies for resource management and conservation planning	2009	NA	1162	79-98	Lawler, J J	NA	Direct effects	Biodiv	NA	adding buffers around existing reserves	Some have recommended increasing the size of existing reserves, adding buffers around existing reserves, and adding larger reserves to reserve networks (Halpin 1997; Shafer 1999; Noss 2001) (Fig. 1A). Larger reserves are likely to preserve a greater diversity of environmental conditions and allow for movement within the reserve.	Include buffer zones around protected areas	Protect/preserve a few large high-quality areas	Size of protected (or other kind of high-quality) areas	Spatial distribution and size of protected areas	Shafer, C.L. 1999. National park and reserve planning to protect biological diversity: some basic elements. Landscape Urban Plann. 44: 123–153.
Climate change adaptation strategies for resource management and conservation planning	2009	NA	1162	79-98	Lawler, J J	NA	Direct effects	Biodiv	NA	adding larger reserves to reserve networks	Some have recommended increasing the size of existing reserves, adding buffers around existing reserves, and adding larger reserves to reserve networks (Halpin 1997; Shafer 1999; Noss 2001) (Fig. 1A). Larger reserves are likely to preserve a greater diversity of environmental conditions and allow for movement within the reserve.	Add large reserves to existing reserve networks	Protect/preserve a few large high-quality areas	Size of protected (or other kind of high-quality) areas	Spatial distribution and size of protected areas	Shafer, C.L. 1999. National park and reserve planning to protect biological diversity: some basic elements. Landscape Urban Plann. 44: 123–153.
Climate change adaptation strategies for resource management and conservation planning	2009	NA	1162	79-98	Lawler, J J	NA	Direct effects	Biodiv	NA	increasing the size of existing reserves	Some have recommended increasing the size of existing reserves, adding buffers around existing reserves, and adding larger reserves to reserve networks (Halpin 1997; Shafer 1999; Noss 2001) (Fig. 1A). Larger reserves are likely to preserve a greater diversity of environmental conditions and allow for movement within the reserve.	Increase area of protected areas that are already larger and within networks	Protect/preserve a few large high-quality areas	Size of protected (or other kind of high-quality) areas	Spatial distribution and size of protected areas	Shafer, C.L. 1999. National park and reserve planning to protect biological diversity: some basic elements. Landscape Urban Plann. 44: 123–153.
Climate change adaptation strategies for resource management and conservation planning	2009	NA	1162	79-98	Lawler, J J	NA	Direct effects	Biodiv	NA	expanding reserve networks to give systems and species room to move and places to go	Protected areas are arguably one of the best ways to conserve biodiversity.However, climate change will challenge the ability of the current reserve network to provide protection when the climate shifts so much that plants and animals no longer thrive where their current reserves are located (Peters and Darling 1985). Many researchers have suggested expanding reserve networks to give systems and …	Expand existing reserve networks to allow movement from current area	Ensure that back-up reserves are available	Spatial configuration, fragmentation, and patch connectivity of high-quality patches	Spatial distribution and size of protected areas	Shafer, C.L. 1999. National park and reserve planning to protect biological diversity: some basic elements. Landscape Urban Plann. 44: 123–153.
Climate change adaptation strategies for resource management and conservation planning	2009	NA	1162	79-98	Lawler, J J	NA	Direct effects	Biodiv	NA	increasing connectivity among protected areas to enhance movement in a changing climate	The highly fragmented nature of today’s landscapes has led many conservation biologists to promote increasing connectivity among protected areas to enhance movement in a changing climate (Shafer 1999; Noss 2001; Hulme 2005;Welch 2005).Most of the research and discussion on connectivity has focused on wildlife corridors, although some work has addressed corridors for plants (e.g., Williams et al. …	NA	Increase connectivity between high-quality areas	Spatial configuration, fragmentation, and patch connectivity of high-quality patches	Spatial distribution and size of protected areas	Shafer, C.L. 1999. National park and reserve planning to protect biological diversity: some basic elements. Landscape Urban Plann. 44: 123–153.
Climate change adaptation strategies for resource management and conservation planning	2009	NA	1162	79-98	Lawler, J J	NA	Direct effects	Biodiv	NA	small steppingstone reserves can be placed between larger preserves to facilitate movement	First, as mentioned earlier in this chapter, small steppingstone reserves can be placed between larger preserves to facilitate movement (Shafer 1999) (Fig. 1D). This approach may provide connectivity for a more general group of species than species-specific corridors, but small reserves will be limited to a small range of environmental conditions, and thus may only provide habitat for select and …	Place small stepping-stone reserves in between large reserves	Maintain corridors or stepping stones	Spatial configuration, fragmentation, and patch connectivity of high-quality patches	Spatial distribution and size of protected areas	Shafer, C.L. 1999. National park and reserve planning to protect biological diversity: some basic elements. Landscape Urban Plann. 44: 123–153.
Climate change adaptation strategies for resource management and conservation planning	2009	NA	1162	79-98	Lawler, J J	NA	Direct effects	Biodiv	NA	placing reserves at the poleward edge of species ranges	Others have suggested placing reserves at the poleward edge of species ranges (Shafer 1999), arranging reserves longitudinally (Pearson and Dawson 2005)	Protect and restore areas poleward or upslope from existing range boundaries or biodiversity hotspot	Protect areas based on future climate	Regional distribution	Spatial distribution and size of protected areas	Shafer, C.L. 1999. National park and reserve planning to protect biological diversity: some basic elements. Landscape Urban Plann. 44: 123–153.
Climate change adaptation strategies for resource management and conservation planning	2009	NA	1162	79-98	Lawler, J J	NA	Direct effects	Biodiv	NA	increasing connectivity among protected areas to enhance movement in a changing climate	The highly fragmented nature of today’s landscapes has led many conservation biologists to promote increasing connectivity among protected areas to enhance movement in a changing climate (Shafer 1999; Noss 2001; Hulme 2005;Welch 2005).Most of the research and discussion on connectivity has focused on wildlife corridors, although some work has addressed corridors for plants (e.g., Williams et al. …	NA	Increase connectivity between high-quality areas	Spatial configuration, fragmentation, and patch connectivity of high-quality patches	Spatial distribution and size of protected areas	Welch, D. 2005. What should protected areas managers do in the face of climate change? The George Wright Forum 22: 75–93.
Climate change adaptation strategies for resource management and conservation planning	2009	NA	1162	79-98	Lawler, J J	NA	Direct effects	Biodiv	NA	some work has addressed corridors for plants	The highly fragmented nature of today’s landscapes has led many conservation biologists to promote increasing connectivity among protected areas to enhance movement in a changing climate (Shafer 1999; Noss 2001; Hulme 2005;Welch 2005).Most of the research and discussion on connectivity has focused on wildlife corridors, although some work has addressed corridors for plants (e.g., Williams et al. …	NA	Maintain corridors or stepping stones	Spatial configuration, fragmentation, and patch connectivity of high-quality patches	Spatial distribution and size of protected areas	Williams, P.H., L. Hannah, et al. 2005. Planning for climate change: identifying minimum-dispersal corridors for the Cape Proteaceae. Conserv. Biol. 19: 1063– 1074.
Travelling through a warming world: Climate change and migratory species	2009	Endangered Species Research	7	87-99	Robinson, R. A. and Crick, H. Q. P. and Learmonth, J. A. and Maclean, I. M. D. and Thomas, C. D. and Bairlein, F. and Forchhammer, M. C. and Francis, C. M. and Gill, J. A. and Godley, B. J. and Harwood, J. and Hays, G. C. and Huntley, B. and Hutson, A. M. and Pierce, G. J. and Rehfisch, M. M. and Sims, D. W. and BegoÃ±a Santos, M. and Sparks, T. H. and Stroud, D. A. and Visser, M. E.	NA	Direct effects	Sp group	Terrestrial ecosystem	maintenance of an ecologically coherent network of stopover sites	For other species, maintenance of an ecologically coherent network of stopover sites will be required, and identification of such networks is urgently required to provide a strategic, international overview of site protection priorities. Measures are likely to be necessary throughout the species range, particularly when there is a high degree of population structuring in migratory routes (Martin …	NA	Maintain networks of stopover sites for migratory species	Spatial configuration, fragmentation, and patch connectivity of high-quality patches	Spatial distribution and size of protected areas	Martin TG, Chadès I, Arcese P, Marra PP, Possingham HP, Norris DR (2007) Optimal conservation of migratory species. PLoS One 2:e751. doi:10.13171/journal.pone0000751
Urgent preservation of boreal carbon stocks and biodiversity	2009	Trends in Ecology & Evolution	24	541-548	Bradshaw, C. J. A. and Warkentin, I. G. and Sodhi, N. S.	Boreal forest	Direct effects	Biodiv	boreal forest	reserves should be sufficiently large	to accommodate a natural disturbance regime which, in turn, will maintain a wide range of seral stages to maximize the area available for habitat-specialist species	Reserves need to be large enough to retain species longterm	Protect/preserve intermediate amount of large enough areas	Size of protected (or other kind of high-quality) areas	Spatial distribution and size of protected areas	A. Berg, et al. Threatened plant, animal and fungus species in Swedish forests: distribution and habitat associations Conserv. Biol., 8 (1994), pp. 718-731
Urgent preservation of boreal carbon stocks and biodiversity	2009	Trends in Ecology & Evolution	24	541-548	Bradshaw, C. J. A. and Warkentin, I. G. and Sodhi, N. S.	Boreal forest	Direct effects	Biodiv	boreal forest	create large forest reserves	The essential role of boreal forests in C sequestration itself is strong justification	Protect large forest reserves/oldgrowth forest	Protect/preserve a few large high-quality areas	Size of protected (or other kind of high-quality) areas	Spatial distribution and size of protected areas	S. Luyssaert, et al. Old-growth forests as global carbon sinks Nature, 455 (2008), pp. 213-215
Geobotanical survey of wood-pasture habitats in Europe: Diversity, threats and conservation	2010	Biodiversity and Conservation	19	2995-3014	Bergmeier, E and Petermann, J and SchrÃ¶der, E	Europe	Habitat loss	habitat	wood-pasture habitats in Europe	maintain or restore high ecological quality and focus on natural processes	Restoration should lead to natural old-growth forest.	Select wood-pastures to restore and manage as such to preserve the unique qualities	Protect forest habitats with specific values	Which habitats to protect	Habitats to focus conservation measures on	Not provided
Plant health and global change - some implications for landscape management	2010	Biological Reviews	85	729-755	Pautasso, M and Dehnen-Schmutz, K and Holdenrieder, O and Pietravalle, S and Salama, N and Jeger, M J and Lange, E and Hehl-Lange, S	global	Direct effects	Biodiv	NA	Save landscapes which have been historically already subject to stress and climatic variation	Landscapes which have been historically already subject to stress and climatic variation have particular conservation value because they may contain genetic adaptation to climatic extremes (Gitlin et al., 2006).	Protect areas in landscapes with previous high stress and climatic variation to preserve genetic adaptations to climatic extremes	Protect areas with a high evolutionary potential	Regional distribution	Spatial distribution and size of protected areas	Gitlin, A. R., Sthultz, C.M., Bowker, M. A., Stumpf, S., Paxton, K. L., Kennedy, K., Munoz, A., Bailey, J. K. & Whitham, T. G. (2006). Mortality gradients within and among dominant plant populations as barometers of ecosystem change during extreme drought. Conservation Biology 20, 1477–1486. doi:10.1111/j.1523-1739.2006.00424.x
Plant health and global change - some implications for landscape management	2010	Biological Reviews	85	729-755	Pautasso, M and Dehnen-Schmutz, K and Holdenrieder, O and Pietravalle, S and Salama, N and Jeger, M J and Lange, E and Hehl-Lange, S	global	Direct effects	Biodiv	NA	keep track of biodiversity hotspots and assist also the migration of conservation activities	Given that the distributional ranges of species are shifting and will continue to shift in response to climate change, current protected area networks have become or are likely to become outdated. It will thus be necessary to keep track of biodiversity hotspots and assist also the migration of conservation activities (Hannah et al., 2007; Normand, Svenning &Skov, 2007; Pressey et al., 2007; Hole …	Adjust protected area networks to follow future biodiversity hotspots	Protect land temporarily	Care about the temporal aspects of protection	Temporal aspects of protection	Hannah, L., Midgley, G., Andelman, S., Araujo, M., Hughes, G., Martinez- Meyer, E., Pearson, R. & Williams, P. (2007). Protected area needs in a changing climate. Frontiers in Ecology & Environment 5, 131–138. doi:10.1890/1540- 9295(2007)5[131:PANIAC]2.0.CO;2
Plant health and global change - some implications for landscape management	2010	Biological Reviews	85	729-755	Pautasso, M and Dehnen-Schmutz, K and Holdenrieder, O and Pietravalle, S and Salama, N and Jeger, M J and Lange, E and Hehl-Lange, S	global	Direct effects	Biodiv	NA	keep track of biodiversity hotspots and assist also the migration of conservation activities	Given that the distributional ranges of species are shifting and will continue to shift in response to climate change, current protected area networks have become or are likely to become outdated. It will thus be necessary to keep track of biodiversity hotspots and assist also the migration of conservation activities (Hannah et al., 2007; Normand, Svenning &Skov, 2007; Pressey et al., 2007; Hole …	Adjust protected area networks to follow future biodiversity hotspots	Protect land temporarily	Care about the temporal aspects of protection	Temporal aspects of protection	Hole, D.G., Willis, S.G., Pain, D. J., Fishpool, L.D., Butchart, H.M., Collingham, Y.C., Rahbek, C., Huntley, B. (2009). Projected impacts of climate change on a continent-wide protected area network. Ecology Letters 12, 420–431. doi:10.1111/j.1461-0248.2009.01297.x
Plant health and global change - some implications for landscape management	2010	Biological Reviews	85	729-755	Pautasso, M and Dehnen-Schmutz, K and Holdenrieder, O and Pietravalle, S and Salama, N and Jeger, M J and Lange, E and Hehl-Lange, S	global	Direct effects	Habitat	NA	promoting tree recruitment in landscapes intensively modified by human beings	At the landscape level, recommendations to achieve sustainable forestmanagement in spite of climate change (see Conclusions) include (i) promoting tree recruitment in rare habitat types (Gitlin et al., 2006) and in landscapes intensively modified by human beings (e.g. planting and protecting scattered trees: Manning, Gibbons & Lindenmayer, 2009b),	Plant and protect scattered trees in landscapes intensively modified by humans	Focus conservation efforts in human-dominated landscapes	Related to land-use intensity	Spatial distribution and size of protected areas	Manning, A. D., Gibbons, P. & Lindenmayer, D. B. (2009b). Scattered trees: a complementary strategy for facilitating adaptive responses to climate change in modified landscapes? Journal of Applied Ecology 46, 915–919. doi:10.1111/j.1365- 2664.2009.01657.x
Plant health and global change - some implications for landscape management	2010	Biological Reviews	85	729-755	Pautasso, M and Dehnen-Schmutz, K and Holdenrieder, O and Pietravalle, S and Salama, N and Jeger, M J and Lange, E and Hehl-Lange, S	global	Direct effects	Biodiv	NA	keep track of biodiversity hotspots and assist also the migration of conservation activities	Given that the distributional ranges of species are shifting and will continue to shift in response to climate change, current protected area networks have become or are likely to become outdated. It will thus be necessary to keep track of biodiversity hotspots and assist also the migration of conservation activities (Hannah et al., 2007; Normand, Svenning &Skov, 2007; Pressey et al., 2007; Hole …	Adjust protected area networks to follow future biodiversity hotspots	Protect land temporarily	Care about the temporal aspects of protection	Temporal aspects of protection	Normand, S., Svenning, J. C. & Skov, F. (2007). National and European perspectives on climate change sensitivity of the habitats directive characteristic plant species. Journal for Nature Conservation 15, 41–53. doi:10.1016/j.jnc.2006.09.001
Plant health and global change - some implications for landscape management	2010	Biological Reviews	85	729-755	Pautasso, M and Dehnen-Schmutz, K and Holdenrieder, O and Pietravalle, S and Salama, N and Jeger, M J and Lange, E and Hehl-Lange, S	global	Direct effects	Biodiv	NA	keep track of biodiversity hotspots and assist also the migration of conservation activities	Given that the distributional ranges of species are shifting and will continue to shift in response to climate change, current protected area networks have become or are likely to become outdated. It will thus be necessary to keep track of biodiversity hotspots and assist also the migration of conservation activities (Hannah et al., 2007; Normand, Svenning &Skov, 2007; Pressey et al., 2007; Hole …	Adjust protected area networks to follow future biodiversity hotspots	Protect land temporarily	Care about the temporal aspects of protection	Temporal aspects of protection	Pressey, R. L., Cabeza, M., Watts, M. E., Cowling, R. M. & Wilson, K. A. (2007). Conservation planning in a changing world. Trends in Ecology & Evolution 22, 583–592. doi:10.1016/j.tree.2007.10.001
Beyond reserves and corridors: Policy solutions to facilitate the movement of plants and animals in a changing climate	2011	BioScience	61	713-719	Kostyack, J and Lawler, J J and Goble, D D and Olden, J D and Scott, J M	NA	Direct effects	Biodiv	NA	Expanding protected-area networks	It may be possible to facilitate climate-driven range shifts by increasing the size, number, and connectivity of networks of protected lands (Hole et al. 2009). Additional protected lands can theoretically provide stepping stones and refuges for species moving across the landscape, and corridors potentially facilitate dispersal between protected areas......Although expanding protected-area networ…	Increase the size, number and connectivity of protected networks	Protect/preserve a larger area in total	Size of protected (or other kind of high-quality) areas	Spatial distribution and size of protected areas	Hole DG, Willis SG, Pain DJ, Fishpool LD, Butchart SHM, Collingham YC, Rahbek C, Huntley B. 2009. Projected impacts of climate change on a continent-wide protected area network. Ecology Letters 12: 420–431.
Building evolutionary resilience for conserving biodiversity under climate change	2011	Evolutionary Applications	4	326-337	Sgro, C M and Lowe, A J and Hoffmann, A A	Global	Direct effects	Genetic	NA	Reserve selection based on in situ evolution	They can facilitate ongoing in situ evolution by encompassing a range of habitats where specific genotypes can be selected (Dunlop and Brown 2008). These habitats might include steep ecological gradients and areas with recent geological or climatic change (Cowling and Pressey 2001; Davis et al. 2008).	Focus protection in areas with potentially high genetic variation (steep ecological gradient, recent geological or climatic change)	Protect areas with a large range of habitats/environmental heterogeneity	Which habitats to protect	Habitats to focus conservation measures on	Cowling, R. M., and R. L. Pressey. 2001. Rapid plant diversification: planning for an evolutionary future. Proceedings of the National Academy of Sciences USA 98:5452–5457.
Building evolutionary resilience for conserving biodiversity under climate change	2011	Evolutionary Applications	4	326-337	Sgro, C M and Lowe, A J and Hoffmann, A A	Global	Direct effects	Genetic	NA	Prioritise reserves at areas identified as refugias with high genetic unequeness	Refugia can also be identified by their genetic uniqueness. Phylogenetic comparisons (Crozier 1997) and phylogenetic diversity metrics (Moritz et al. 2009) can identify the uniqueness of taxa in specific regions. In addition, measures of uniqueness based on comparative phylogeographic data can be used to identify unique refugia across multiple taxa (Moritz 2002). Areas identified by such studies …	Identify and protect genetic refugia – areas with high genetic uniqueness	Protect areas with a large range of habitats/environmental heterogeneity	Which habitats to protect	Habitats to focus conservation measures on	Crozier, R. H. 1997. Preserving the information content of species: genetic diversity, phylogeny, and conservation worth. Annual Review of Ecology and Systematics 28:243–268.
Building evolutionary resilience for conserving biodiversity under climate change	2011	Evolutionary Applications	4	326-337	Sgro, C M and Lowe, A J and Hoffmann, A A	Global	Direct effects	Genetic	NA	Reserve selection based on in situ evolution	They can facilitate ongoing in situ evolution by encompassing a range of habitats where specific genotypes can be selected (Dunlop and Brown 2008). These habitats might include steep ecological gradients and areas with recent geological or climatic change (Cowling and Pressey 2001; Davis et al. 2008).	Focus protection in areas with potentially high genetic variation (steep ecological gradient, recent geological or climatic change)	Protect areas with a large range of habitats/environmental heterogeneity	Which habitats to protect	Habitats to focus conservation measures on	Dunlop, M., and P. R. Brown. 2008. Implications of climate change for Australia’s National Reserve System: A Preliminary Assessment. A Report to the Department of Climate Change, February 2008. Department of Climate Change, Canberra, Australia.
Building evolutionary resilience for conserving biodiversity under climate change	2011	Evolutionary Applications	4	326-337	Sgro, C M and Lowe, A J and Hoffmann, A A	Global	Direct effects	Genetic	NA	Interconnected reserves across landscapes	Reserves need to be interconnected across landscapes. This will help to increase population size, protect against ecological catastrophes and provide links to refuge areas (Hannah 2010).	NA	Increase connectivity between high-quality areas	Spatial configuration, fragmentation, and patch connectivity of high-quality patches	Spatial distribution and size of protected areas	Hannah, L. 2010. A global conservation system for climate change adaptation. Conservation Biology 24:70–77.
Building evolutionary resilience for conserving biodiversity under climate change	2011	Evolutionary Applications	4	326-337	Sgro, C M and Lowe, A J and Hoffmann, A A	Global	Direct effects	Genetic	NA	Prioritise reserves at areas identified as refugias with high genetic unequeness	Refugia can also be identified by their genetic uniqueness. Phylogenetic comparisons (Crozier 1997) and phylogenetic diversity metrics (Moritz et al. 2009) can identify the uniqueness of taxa in specific regions. In addition, measures of uniqueness based on comparative phylogeographic data can be used to identify unique refugia across multiple taxa (Moritz 2002). Areas identified by such studies …	Identify and protect genetic refugia – areas with high genetic uniqueness	Protect areas with a large range of habitats/environmental heterogeneity	Which habitats to protect	Habitats to focus conservation measures on	Moritz, C. 2002. Strategies to protect biological diversity and the evolutionary processes that sustain it. Systematic Biology 51:238–254.
Climate change and nature conservation in Central European forests: A review of consequences, concepts and challenges	2011	Forest Ecology and Management	261	829-843	Milad, M and Schaich, H and Burgi, M and Konold, W	Europe	Direct effects	Habitat	Forests	Protected areas including environmental heterogeneity	Protected areas including environmental heterogeneity increase species survival chance as they may escape or evade changing conditions in favour of more suitable habitat (Noss, 2001; Gillson and Willis, 2004).	NA	Protect areas with a large range of habitats/environmental heterogeneity	Which habitats to protect	Habitats to focus conservation measures on	Gillson, L., Willis, K.J., 2004. ‘As Earth’s testimonies tell’: wilderness conservation in a changing world. Ecology Letters 7, 990–998.
Climate change and nature conservation in Central European forests: A review of consequences, concepts and challenges	2011	Forest Ecology and Management	261	829-843	Milad, M and Schaich, H and Burgi, M and Konold, W	Europe	Direct effects	Habitat	Forests	Establish (flexible) buffer zones around core zones of current reserves	Another option is to maintain or establish (flexible) buffer zones around core zones of current reserves which could facilitate adaptation at least in the mid-term (Halpin, 1997; Van Dyke, 2008). Halpin (1997) points to the fact that any changes in land use that increase flexibility will require ecological evidence for conservation benefits to be effective.	Include buffer zones around protected areas	Protect/preserve a few large high-quality areas	Size of protected (or other kind of high-quality) areas	Spatial distribution and size of protected areas	Halpin, P.N., 1997. Global climate change and natural-area protection: management responses and research directions. Ecological Applications 7, 828–843.
Climate change and nature conservation in Central European forests: A review of consequences, concepts and challenges	2011	Forest Ecology and Management	261	829-843	Milad, M and Schaich, H and Burgi, M and Konold, W	Europe	Direct effects	Habitat	Forests	Importance of habitat heterogeneity	The importance of habitat heterogeneity for providing high species diversity as well as changes in species composition or populations in protected areas has been highlighted (Halpin, 1997; Noss, 2001; Gillson and Willis, 2004)	NA	Protect areas with a large range of habitats/environmental heterogeneity	Which habitats to protect	Habitats to focus conservation measures on	Halpin, P.N., 1997. Global climate change and natural-area protection: management responses and research directions. Ecological Applications 7, 828–843.
Climate change and nature conservation in Central European forests: A review of consequences, concepts and challenges	2011	Forest Ecology and Management	261	829-843	Milad, M and Schaich, H and Burgi, M and Konold, W	Europe	Direct effects	Biodiv	Forests	placing protected areas strategically to facilitate species movement and establishment	As static and more flexible protection objectives will most likely require different strategies, design and management of protected areas need to be adjusted to changing conditions (Halpin, 1997; Hossell et al., 2003; Pearson and Dawson, 2005; Hannah et al., 2007; Normand et al., 2007; McNeely, 2008). This includes allowing for changes in species composition, placing protected areas strategically…	Protect areas placed as to facilitate species movement and establishment	Increase connectivity between high-quality areas	Spatial configuration, fragmentation, and patch connectivity of high-quality patches	Spatial distribution and size of protected areas	Halpin, P.N., 1997. Global climate change and natural-area protection: management responses and research directions. Ecological Applications 7, 828–843.
Climate change and nature conservation in Central European forests: A review of consequences, concepts and challenges	2011	Forest Ecology and Management	261	829-843	Milad, M and Schaich, H and Burgi, M and Konold, W	Europe	Direct effects	Habitat	Forests	Early implementation of new protected areas	It is supposed that the area required globally for achieving a specific species representation level will be greater under future climatic conditions and that an early implementation of new protected areas would be supportive (Hannah et al., 2007; Hannah, 2008).	Create new protected areas to increase the preserved area of natural habitats	Protect/preserve a larger area in total	Size of protected (or other kind of high-quality) areas	Spatial distribution and size of protected areas	Hannah, L., 2008. Protected areas and climate change. Annals of the New York Academy of Sciences, 201–212.
Climate change and nature conservation in Central European forests: A review of consequences, concepts and challenges	2011	Forest Ecology and Management	261	829-843	Milad, M and Schaich, H and Burgi, M and Konold, W	Europe	Direct effects	Biodiv	Forests	increasing connectivity, mainly within and adjacent to existing reserves	As static and more flexible protection objectives will most likely require different strategies, design and management of protected areas need to be adjusted to changing conditions (Halpin, 1997; Hossell et al., 2003; Pearson and Dawson, 2005; Hannah et al., 2007; Normand et al., 2007; McNeely, 2008). This includes allowing for changes in species composition, placing protected areas strategically…	NA	Increase connectivity between high-quality areas	Spatial configuration, fragmentation, and patch connectivity of high-quality patches	Spatial distribution and size of protected areas	Hannah, L., 2008. Protected areas and climate change. Annals of the New York Academy of Sciences, 201–212.
Climate change and nature conservation in Central European forests: A review of consequences, concepts and challenges	2011	Forest Ecology and Management	261	829-843	Milad, M and Schaich, H and Burgi, M and Konold, W	Europe	Direct effects	Habitat	Forests	Early implementation of new protected areas	It is supposed that the area required globally for achieving a specific species representation level will be greater under future climatic conditions and that an early implementation of new protected areas would be supportive (Hannah et al., 2007; Hannah, 2008).	Create new protected areas to increase the preserved area of natural habitats	Protect/preserve a larger area in total	Size of protected (or other kind of high-quality) areas	Spatial distribution and size of protected areas	Hannah, L., Midgley, G., Andelman, S., Araujo, M., Hughes, G., Martinez-Meyer, E., et al., 2007. Protected area needs in a changing climate. Frontiers in Ecology and the Environment 5, 131–138.
Climate change and nature conservation in Central European forests: A review of consequences, concepts and challenges	2011	Forest Ecology and Management	261	829-843	Milad, M and Schaich, H and Burgi, M and Konold, W	Europe	Direct effects	Biodiv	Forests	placing protected areas strategically to facilitate species movement and establishment	As static and more flexible protection objectives will most likely require different strategies, design and management of protected areas need to be adjusted to changing conditions (Halpin, 1997; Hossell et al., 2003; Pearson and Dawson, 2005; Hannah et al., 2007; Normand et al., 2007; McNeely, 2008). This includes allowing for changes in species composition, placing protected areas strategically…	Protect areas placed as to facilitate species movement and establishment	Increase connectivity between high-quality areas	Spatial configuration, fragmentation, and patch connectivity of high-quality patches	Spatial distribution and size of protected areas	Hossell, J.E., Ellis, N.E., Harley, M.J., Hepburn, I.R., 2003. Climate change and nature conservation: Implications for policy and practice in Britain and Ireland. Journal for Nature Conservation 11, 67–73
Climate change and nature conservation in Central European forests: A review of consequences, concepts and challenges	2011	Forest Ecology and Management	261	829-843	Milad, M and Schaich, H and Burgi, M and Konold, W	Europe	Direct effects	Habitat	Forests	Conserving microclimatic diversity in habitat types	In Northern Europe, climate change and increasing concentrations of carbon dioxide may enhance the regeneration capacity of forests (Maracchi et al., 2005). McCarty (2001) states that nature conservation needs to take influences of climatic changes on species reproduction and survival into account. He therefore emphasises the need for conserving microclimatic diversity in habitat types.	Conserve microclimatic diversity within habitats	Protect habitats that can act as climatic refugia	Which habitats to protect	Habitats to focus conservation measures on	McCarty, J.P., 2001. Ecological consequences of recent climate change. Conservation Biology 15, 320–331.
Climate change and nature conservation in Central European forests: A review of consequences, concepts and challenges	2011	Forest Ecology and Management	261	829-843	Milad, M and Schaich, H and Burgi, M and Konold, W	Europe	Direct effects	Habitat	Forests	Protected areas including environmental heterogeneity	Protected areas including environmental heterogeneity increase species survival chance as they may escape or evade changing conditions in favour of more suitable habitat (Noss, 2001; Gillson and Willis, 2004).	NA	Protect areas with a large range of habitats/environmental heterogeneity	Which habitats to protect	Habitats to focus conservation measures on	Noss, R.F., 2001. Beyond Kyoto: forest management in a time of rapid climate change. Conservation Biology 15, 578–590.
Climate change and nature conservation in Central European forests: A review of consequences, concepts and challenges	2011	Forest Ecology and Management	261	829-843	Milad, M and Schaich, H and Burgi, M and Konold, W	Europe	Direct effects	Habitat	Forests	Establish (flexible) buffer zones around core zones of current reserves	Another option is to maintain or establish (flexible) buffer zones around core zones of current reserves which could facilitate adaptation at least in the mid-term (Halpin, 1997; Van Dyke, 2008). Halpin (1997) points to the fact that any changes in land use that increase flexibility will require ecological evidence for conservation benefits to be effective.	Include buffer zones around protected areas	Protect/preserve a few large high-quality areas	Size of protected (or other kind of high-quality) areas	Spatial distribution and size of protected areas	Van Dyke, F., 2008. Conservation Biology. Foundations, Concepts, Applications. Springer Science + Business Media B.V., Dordrecht.
Potential effects of climate change on New Zealand's terrestrial biodiversity and policy recommendations for mitigation, adaptation and research	2011	Science for Conservation	NA	1977-01-01	McGlone, M. and Walker, S.	NA	Direct effects	Threatened	NA	Provision for closely juxtaposed or connected habitat pathways to permit climate-driven movement	Recommendations for adaptation in Northern Hemisphere regions have therefore emphasised provision for closely juxtaposed or connected habitat pathways to permit climate-driven movement (Heller & Zavaleta 2009).	Maintain connected habitat pathways	Maintain corridors or stepping stones	Spatial configuration, fragmentation, and patch connectivity of high-quality patches	Spatial distribution and size of protected areas	Heller, N.E.; Zavaleta, E.S. 2009: Biodiversity management in the face of climate change: a review of 22 years of recommendations. Biological Conservation 142: 14–32.
Potential effects of climate change on New Zealand's terrestrial biodiversity and policy recommendations for mitigation, adaptation and research	2011	Science for Conservation	NA	1977-01-01	McGlone, M. and Walker, S.	New Zealand	Direct effects	Biodiv	NA	Coastal reserves ahead of the need	Purchase of land for coastal reserves ahead of the need, removing inappropriate anthropogenic hard structures, and prevention of further hardening of the coastal area through new construction of housing, marinas, roads and sea walls are clearly priorities. While this involves a daunting level of planning and coordination, there is a high degree of certainty as to the timing and rate of increase o…	Increase coastal reserves to allow changes during sea-level rise	Protect wetlands, riparian zones and coastal areas	Which habitats to protect	Habitats to focus conservation measures on	Hume, T.M.; Blackett, P. 2007: Coastal communities hazard mitigation. Coastal Communities Natural Disasters Conference ICNZ 17–18 April 2007: 1–9.
The hitchhiker's guide to alien ant invasions	2011	BioControl	56	551-572	Rabitsch, W	NA	Pest & invasive species	Biodiv	NA	avoid or reduce disturbance levels in yet undisturbed or near-natural habitats.	A general note of advice, naturally, would be to avoid or reduce disturbance levels in yet undisturbed or near-natural habitats. Risk assessment procedures can also be applied to species already present in an area and may help in prioritizing conservation action.	Avoid disturbance of habitats with no or little previous disturbance	Protect currently intact environments	Which habitats to protect	Habitats to focus conservation measures on	Not provided
Genetic erosion impedes adaptive responses to stressful environments	2012	Evolutionary Applications	5	117-129	Bijlsma, R and Loeschcke, V	global	Direct effects	genetic	general	Increase habitat and/or population size	decrease the impact of genetic drift and inbreeding; it will buffer the genetic erosion of populations that will occur in the future; it will mitigate the cost of selection upon adaptation.	Increase habitat size to increase population size	Protect/preserve a few large high-quality areas	Size of protected (or other kind of high-quality) areas	Spatial distribution and size of protected areas	Not provided in table
Species in a dynamic world: Consequences of habitat network dynamics on conservation planning	2012	Biological Conservation	153	239-253	Van Teeffelen, A J A and Vos, C C and Opdam, P	global	Direct effects	Biodiv	NA	Conduct habitat restoration near soruce populations	Conduct habitat restoration near source populations (3/3; Biedermann, 2004; Cornell and Ovaskainen, 2008; Wahlberg et al., 2002) and as quickly as possible (5/5; Drechsler, 2011; Ellner and Fussmann, 2003; Johst et al., 2011; Lowe, 2002; Wilcox et al., 2006).	Focus restoration close to source populations	Concentrating conservation measures	Spatial configuration, fragmentation, and patch connectivity of high-quality patches	Spatial distribution and size of protected areas	Biedermann, R., 2004. Modelling the spatial dynamics and persistence of the leaf beetle Gonioctena olivacea in dynamic habitats. Oikos 107, 645–653
Species in a dynamic world: Consequences of habitat network dynamics on conservation planning	2012	Biological Conservation	153	239-253	Van Teeffelen, A J A and Vos, C C and Opdam, P	global	Habitat loss	Biodiv	NA	Conduct habitat restoration near soruce populations	Conduct habitat restoration near source populations (3/3; Biedermann, 2004; Cornell and Ovaskainen, 2008; Wahlberg et al., 2002) and as quickly as possible (5/5; Drechsler, 2011; Ellner and Fussmann, 2003; Johst et al., 2011; Lowe, 2002; Wilcox et al., 2006).	Focus restoration close to source populations	Concentrating conservation measures	Spatial configuration, fragmentation, and patch connectivity of high-quality patches	Spatial distribution and size of protected areas	Biedermann, R., 2004. Modelling the spatial dynamics and persistence of the leaf beetle Gonioctena olivacea in dynamic habitats. Oikos 107, 645–653
Species in a dynamic world: Consequences of habitat network dynamics on conservation planning	2012	Biological Conservation	153	239-253	Van Teeffelen, A J A and Vos, C C and Opdam, P	global	Direct effects	Biodiv	NA	Increase network connectivity	Increase network connectivity (14/15; e.g. Caruso et al., 2010; Johst et al., 2011; Magle et al., 2010; McCarthy and Lindenmayer, 2000). For a given network area, see also Section 3.2.1.: Networks with relatively few large patches may be preferred over networks with many small patches (8/11; e.g. Donner et al., 2010; McCarthy and Lindenmayer, 2000; Reed, 2004).	Increase dynamic habitat network connectivity	Increase connectivity between high-quality areas	Spatial configuration, fragmentation, and patch connectivity of high-quality patches	Spatial distribution and size of protected areas	Caruso, A., Thor, G., Snäll, T., 2010. Colonization–extinction dynamics of epixylic lichens along a decay gradient in a dynamic landscape. Oikos 119, 1947–1953.
Species in a dynamic world: Consequences of habitat network dynamics on conservation planning	2012	Biological Conservation	153	239-253	Van Teeffelen, A J A and Vos, C C and Opdam, P	global	Habitat loss	Biodiv	NA	Increase network connectivity	Increase network connectivity (14/15; e.g. Caruso et al., 2010; Johst et al., 2011; Magle et al., 2010; McCarthy and Lindenmayer, 2000). For a given network area, see also Section 3.2.1.: Networks with relatively few large patches may be preferred over networks with many small patches (8/11; e.g. Donner et al., 2010; McCarthy and Lindenmayer, 2000; Reed, 2004).	Increase dynamic habitat network connectivity	Increase connectivity between high-quality areas	Spatial configuration, fragmentation, and patch connectivity of high-quality patches	Spatial distribution and size of protected areas	Caruso, A., Thor, G., Snäll, T., 2010. Colonization–extinction dynamics of epixylic lichens along a decay gradient in a dynamic landscape. Oikos 119, 1947–1953.
Species in a dynamic world: Consequences of habitat network dynamics on conservation planning	2012	Biological Conservation	153	239-253	Van Teeffelen, A J A and Vos, C C and Opdam, P	global	Direct effects	Biodiv	NA	Conduct habitat restoration near soruce populations	Conduct habitat restoration near source populations (3/3; Biedermann, 2004; Cornell and Ovaskainen, 2008; Wahlberg et al., 2002) and as quickly as possible (5/5; Drechsler, 2011; Ellner and Fussmann, 2003; Johst et al., 2011; Lowe, 2002; Wilcox et al., 2006).	Focus restoration close to source populations	Concentrating conservation measures	Spatial configuration, fragmentation, and patch connectivity of high-quality patches	Spatial distribution and size of protected areas	Cornell, S.J., Ovaskainen, O., 2008. Exact asymptotic analysis for metapopulation dynamics on correlated dynamic landscapes. Theor. Popul. Biol. 74, 209–225.
Species in a dynamic world: Consequences of habitat network dynamics on conservation planning	2012	Biological Conservation	153	239-253	Van Teeffelen, A J A and Vos, C C and Opdam, P	global	Habitat loss	Biodiv	NA	Conduct habitat restoration near soruce populations	Conduct habitat restoration near source populations (3/3; Biedermann, 2004; Cornell and Ovaskainen, 2008; Wahlberg et al., 2002) and as quickly as possible (5/5; Drechsler, 2011; Ellner and Fussmann, 2003; Johst et al., 2011; Lowe, 2002; Wilcox et al., 2006).	Focus restoration close to source populations	Concentrating conservation measures	Spatial configuration, fragmentation, and patch connectivity of high-quality patches	Spatial distribution and size of protected areas	Cornell, S.J., Ovaskainen, O., 2008. Exact asymptotic analysis for metapopulation dynamics on correlated dynamic landscapes. Theor. Popul. Biol. 74, 209–225.
Species in a dynamic world: Consequences of habitat network dynamics on conservation planning	2012	Biological Conservation	153	239-253	Van Teeffelen, A J A and Vos, C C and Opdam, P	global	Direct effects	Biodiv	NA	Networks with patches of different sizes	Networks with patches of different sizes seem to be more robust than networks with equal-sized patches (2/3; DeWoody et al., 2005; Xu et al., 2006).	NA	Protect/preserve a diversity of sizes of high-quality areas within a network	Size of protected (or other kind of high-quality) areas	Spatial distribution and size of protected areas	DeWoody, Y.D., Feng, Z.L., Swihart, R.K., 2005. Merging spatial and temporal structure within a metapopulation model. Am. Nat. 166, 42–55.
Species in a dynamic world: Consequences of habitat network dynamics on conservation planning	2012	Biological Conservation	153	239-253	Van Teeffelen, A J A and Vos, C C and Opdam, P	global	Habitat loss	Biodiv	NA	Networks with patches of different sizes	Networks with patches of different sizes seem to be more robust than networks with equal-sized patches (2/3; DeWoody et al., 2005; Xu et al., 2006).	NA	Protect/preserve a diversity of sizes of high-quality areas within a network	Size of protected (or other kind of high-quality) areas	Spatial distribution and size of protected areas	DeWoody, Y.D., Feng, Z.L., Swihart, R.K., 2005. Merging spatial and temporal structure within a metapopulation model. Am. Nat. 166, 42–55.
Species in a dynamic world: Consequences of habitat network dynamics on conservation planning	2012	Biological Conservation	153	239-253	Van Teeffelen, A J A and Vos, C C and Opdam, P	global	Direct effects	Biodiv	NA	Increase network connectivity	Increase network connectivity (14/15; e.g. Caruso et al., 2010; Johst et al., 2011; Magle et al., 2010; McCarthy and Lindenmayer, 2000). For a given network area, see also Section 3.2.1.: Networks with relatively few large patches may be preferred over networks with many small patches (8/11; e.g. Donner et al., 2010; McCarthy and Lindenmayer, 2000; Reed, 2004).	Preserve land in networks of a few large patches	Protect/preserve a few large high-quality areas	Size of protected (or other kind of high-quality) areas	Spatial distribution and size of protected areas	Donner, D.M., Ribic, C.A., Probst, J.R., 2010. Patch dynamics and the timing of colonization-abandonment events by male Kirtland’s Warblers in an early succession habitat. Biol. Conserv. 143, 1159–1167.
Species in a dynamic world: Consequences of habitat network dynamics on conservation planning	2012	Biological Conservation	153	239-253	Van Teeffelen, A J A and Vos, C C and Opdam, P	global	Habitat loss	Biodiv	NA	Increase network connectivity	Increase network connectivity (14/15; e.g. Caruso et al., 2010; Johst et al., 2011; Magle et al., 2010; McCarthy and Lindenmayer, 2000). For a given network area, see also Section 3.2.1.: Networks with relatively few large patches may be preferred over networks with many small patches (8/11; e.g. Donner et al., 2010; McCarthy and Lindenmayer, 2000; Reed, 2004).	Preserve land in networks of a few large patches	Protect/preserve a few large high-quality areas	Size of protected (or other kind of high-quality) areas	Spatial distribution and size of protected areas	Donner, D.M., Ribic, C.A., Probst, J.R., 2010. Patch dynamics and the timing of colonization-abandonment events by male Kirtland’s Warblers in an early succession habitat. Biol. Conserv. 143, 1159–1167.
Species in a dynamic world: Consequences of habitat network dynamics on conservation planning	2012	Biological Conservation	153	239-253	Van Teeffelen, A J A and Vos, C C and Opdam, P	global	Direct effects	Biodiv	NA	Increase network connectivity	Increase network connectivity (14/15; e.g. Caruso et al., 2010; Johst et al., 2011; Magle et al., 2010; McCarthy and Lindenmayer, 2000). For a given network area, see also Section 3.2.1.: Networks with relatively few large patches may be preferred over networks with many small patches (8/11; e.g. Donner et al., 2010; McCarthy and Lindenmayer, 2000; Reed, 2004).	Increase dynamic habitat network connectivity	Increase connectivity between high-quality areas	Spatial configuration, fragmentation, and patch connectivity of high-quality patches	Spatial distribution and size of protected areas	Johst, K., Drechsler, M., van Teeffelen, A.J.A., Hartig, F., Vos, C.C., Wissel, S., Wätzold, F., Opdam, P., 2011. Biodiversity conservation in dynamic landscapes: trade-offs between number, connectivity and turnover of habitat patches. J. Appl. Ecol. 48, 1227–1235.
Species in a dynamic world: Consequences of habitat network dynamics on conservation planning	2012	Biological Conservation	153	239-253	Van Teeffelen, A J A and Vos, C C and Opdam, P	global	Habitat loss	Biodiv	NA	Increase network connectivity	Increase network connectivity (14/15; e.g. Caruso et al., 2010; Johst et al., 2011; Magle et al., 2010; McCarthy and Lindenmayer, 2000). For a given network area, see also Section 3.2.1.: Networks with relatively few large patches may be preferred over networks with many small patches (8/11; e.g. Donner et al., 2010; McCarthy and Lindenmayer, 2000; Reed, 2004).	Increase dynamic habitat network connectivity	Increase connectivity between high-quality areas	Spatial configuration, fragmentation, and patch connectivity of high-quality patches	Spatial distribution and size of protected areas	Johst, K., Drechsler, M., van Teeffelen, A.J.A., Hartig, F., Vos, C.C., Wissel, S., Wätzold, F., Opdam, P., 2011. Biodiversity conservation in dynamic landscapes: trade-offs between number, connectivity and turnover of habitat patches. J. Appl. Ecol. 48, 1227–1235.
Species in a dynamic world: Consequences of habitat network dynamics on conservation planning	2012	Biological Conservation	153	239-253	Van Teeffelen, A J A and Vos, C C and Opdam, P	global	Direct effects	Biodiv	NA	Enlarge network area	Enlarging large patches is more effective than enlarging small patches (1/1; McCarthy and Lindenmayer, 1999). To buffer against habitat turnover, 20–60% of a landscape should consist of habitat (4/4; Kallimanis et al., 2005; Keymer et al., 2000; Kun et al., 2009; Wimberly, 2006). To achieve comparable species viability levels between static and dynamic networks, dynamic networks must be 1.2–3.5 t…	Enlarge the area of habitat networks, by enlarging large patches and focus on landscapes with a high proportion of focal habitat	Protect/preserve a larger area in total	Size of protected (or other kind of high-quality) areas	Spatial distribution and size of protected areas	Kallimanis, A.S., Kunin, W.E., Halley, J.M., Sgardelis, S.P., 2005. Metapopulation extinction risk under spatially autocorrelated disturbance. Conserv. Biol. 19, 534–546.
Species in a dynamic world: Consequences of habitat network dynamics on conservation planning	2012	Biological Conservation	153	239-253	Van Teeffelen, A J A and Vos, C C and Opdam, P	global	Habitat loss	Biodiv	NA	Enlarge network area	Enlarging large patches is more effective than enlarging small patches (1/1; McCarthy and Lindenmayer, 1999). To buffer against habitat turnover, 20–60% of a landscape should consist of habitat (4/4; Kallimanis et al., 2005; Keymer et al., 2000; Kun et al., 2009; Wimberly, 2006). To achieve comparable species viability levels between static and dynamic networks, dynamic networks must be 1.2–3.5 t…	Enlarge the area of habitat networks, by enlarging large patches and focus on landscapes with a high proportion of focal habitat	Protect/preserve a larger area in total	Size of protected (or other kind of high-quality) areas	Spatial distribution and size of protected areas	Kallimanis, A.S., Kunin, W.E., Halley, J.M., Sgardelis, S.P., 2005. Metapopulation extinction risk under spatially autocorrelated disturbance. Conserv. Biol. 19, 534–546.
Species in a dynamic world: Consequences of habitat network dynamics on conservation planning	2012	Biological Conservation	153	239-253	Van Teeffelen, A J A and Vos, C C and Opdam, P	global	Direct effects	Biodiv	NA	Enlarge network area	Enlarging large patches is more effective than enlarging small patches (1/1; McCarthy and Lindenmayer, 1999). To buffer against habitat turnover, 20–60% of a landscape should consist of habitat (4/4; Kallimanis et al., 2005; Keymer et al., 2000; Kun et al., 2009; Wimberly, 2006). To achieve comparable species viability levels between static and dynamic networks, dynamic networks must be 1.2–3.5 t…	Enlarge the area of habitat networks, by enlarging large patches and focus on landscapes with a high proportion of focal habitat	Protect/preserve a larger area in total	Size of protected (or other kind of high-quality) areas	Spatial distribution and size of protected areas	Keymer, J.E., Marquet, P.A., Velasco-Hernandez, J.X., Levin, S.A., 2000. Extinction thresholds and metapopulation persistence in dynamic landscapes. Am. Nat. 156, 478–494.
Species in a dynamic world: Consequences of habitat network dynamics on conservation planning	2012	Biological Conservation	153	239-253	Van Teeffelen, A J A and Vos, C C and Opdam, P	global	Habitat loss	Biodiv	NA	Enlarge network area	Enlarging large patches is more effective than enlarging small patches (1/1; McCarthy and Lindenmayer, 1999). To buffer against habitat turnover, 20–60% of a landscape should consist of habitat (4/4; Kallimanis et al., 2005; Keymer et al., 2000; Kun et al., 2009; Wimberly, 2006). To achieve comparable species viability levels between static and dynamic networks, dynamic networks must be 1.2–3.5 t…	Enlarge the area of habitat networks, by enlarging large patches and focus on landscapes with a high proportion of focal habitat	Protect/preserve a larger area in total	Size of protected (or other kind of high-quality) areas	Spatial distribution and size of protected areas	Keymer, J.E., Marquet, P.A., Velasco-Hernandez, J.X., Levin, S.A., 2000. Extinction thresholds and metapopulation persistence in dynamic landscapes. Am. Nat. 156, 478–494.
Species in a dynamic world: Consequences of habitat network dynamics on conservation planning	2012	Biological Conservation	153	239-253	Van Teeffelen, A J A and Vos, C C and Opdam, P	global	Direct effects	Biodiv	NA	Enlarge network area	Enlarging large patches is more effective than enlarging small patches (1/1; McCarthy and Lindenmayer, 1999). To buffer against habitat turnover, 20–60% of a landscape should consist of habitat (4/4; Kallimanis et al., 2005; Keymer et al., 2000; Kun et al., 2009; Wimberly, 2006). To achieve comparable species viability levels between static and dynamic networks, dynamic networks must be 1.2–3.5 t…	Enlarge the area of habitat networks, by enlarging large patches and focus on landscapes with a high proportion of focal habitat	Protect/preserve a larger area in total	Size of protected (or other kind of high-quality) areas	Spatial distribution and size of protected areas	Kun, Á., Oborny, B., Dieckmann, U., 2009. Intermediate landscape disturbance maximizes metapopulation density. Landsc. Ecol. 24, 1341–1350.
Species in a dynamic world: Consequences of habitat network dynamics on conservation planning	2012	Biological Conservation	153	239-253	Van Teeffelen, A J A and Vos, C C and Opdam, P	global	Habitat loss	Biodiv	NA	Enlarge network area	Enlarging large patches is more effective than enlarging small patches (1/1; McCarthy and Lindenmayer, 1999). To buffer against habitat turnover, 20–60% of a landscape should consist of habitat (4/4; Kallimanis et al., 2005; Keymer et al., 2000; Kun et al., 2009; Wimberly, 2006). To achieve comparable species viability levels between static and dynamic networks, dynamic networks must be 1.2–3.5 t…	Enlarge the area of habitat networks, by enlarging large patches and focus on landscapes with a high proportion of focal habitat	Protect/preserve a larger area in total	Size of protected (or other kind of high-quality) areas	Spatial distribution and size of protected areas	Kun, Á., Oborny, B., Dieckmann, U., 2009. Intermediate landscape disturbance maximizes metapopulation density. Landsc. Ecol. 24, 1341–1350.
Species in a dynamic world: Consequences of habitat network dynamics on conservation planning	2012	Biological Conservation	153	239-253	Van Teeffelen, A J A and Vos, C C and Opdam, P	global	Direct effects	Biodiv	NA	Increase network connectivity	Increase network connectivity (14/15; e.g. Caruso et al., 2010; Johst et al., 2011; Magle et al., 2010; McCarthy and Lindenmayer, 2000). For a given network area, see also Section 3.2.1.: Networks with relatively few large patches may be preferred over networks with many small patches (8/11; e.g. Donner et al., 2010; McCarthy and Lindenmayer, 2000; Reed, 2004).	Increase dynamic habitat network connectivity	Increase connectivity between high-quality areas	Spatial configuration, fragmentation, and patch connectivity of high-quality patches	Spatial distribution and size of protected areas	Magle, S.B., Reyes, P., Zhu, J., Crooks, K.R., 2010. Extirpation, colonization, and habitat dynamics of a keystone species along an urban gradient. Biol. Conserv. 143, 2146–2155.
Species in a dynamic world: Consequences of habitat network dynamics on conservation planning	2012	Biological Conservation	153	239-253	Van Teeffelen, A J A and Vos, C C and Opdam, P	global	Habitat loss	Biodiv	NA	Increase network connectivity	Increase network connectivity (14/15; e.g. Caruso et al., 2010; Johst et al., 2011; Magle et al., 2010; McCarthy and Lindenmayer, 2000). For a given network area, see also Section 3.2.1.: Networks with relatively few large patches may be preferred over networks with many small patches (8/11; e.g. Donner et al., 2010; McCarthy and Lindenmayer, 2000; Reed, 2004).	Increase dynamic habitat network connectivity	Increase connectivity between high-quality areas	Spatial configuration, fragmentation, and patch connectivity of high-quality patches	Spatial distribution and size of protected areas	Magle, S.B., Reyes, P., Zhu, J., Crooks, K.R., 2010. Extirpation, colonization, and habitat dynamics of a keystone species along an urban gradient. Biol. Conserv. 143, 2146–2155.
Species in a dynamic world: Consequences of habitat network dynamics on conservation planning	2012	Biological Conservation	153	239-253	Van Teeffelen, A J A and Vos, C C and Opdam, P	global	Direct effects	Biodiv	NA	Enlarge network area	Enlarging large patches is more effective than enlarging small patches (1/1; McCarthy and Lindenmayer, 1999). To buffer against habitat turnover, 20–60% of a landscape should consist of habitat (4/4; Kallimanis et al., 2005; Keymer et al., 2000; Kun et al., 2009; Wimberly, 2006). To achieve comparable species viability levels between static and dynamic networks, dynamic networks must be 1.2–3.5 t…	Increase area of protected areas that are already larger and within networks	Protect/preserve a few large high-quality areas	Size of protected (or other kind of high-quality) areas	Spatial distribution and size of protected areas	McCarthy, M.A., Lindenmayer, D.B., 1999. Incorporating metapopulation dynamics of greater gliders into reserve design in disturbed landscapes. Ecology 80, 651– 667.
Species in a dynamic world: Consequences of habitat network dynamics on conservation planning	2012	Biological Conservation	153	239-253	Van Teeffelen, A J A and Vos, C C and Opdam, P	global	Habitat loss	Biodiv	NA	Enlarge network area	Enlarging large patches is more effective than enlarging small patches (1/1; McCarthy and Lindenmayer, 1999). To buffer against habitat turnover, 20–60% of a landscape should consist of habitat (4/4; Kallimanis et al., 2005; Keymer et al., 2000; Kun et al., 2009; Wimberly, 2006). To achieve comparable species viability levels between static and dynamic networks, dynamic networks must be 1.2–3.5 t…	Increase area of protected areas that are already larger and within networks	Protect/preserve a few large high-quality areas	Size of protected (or other kind of high-quality) areas	Spatial distribution and size of protected areas	McCarthy, M.A., Lindenmayer, D.B., 1999. Incorporating metapopulation dynamics of greater gliders into reserve design in disturbed landscapes. Ecology 80, 651– 667.
Species in a dynamic world: Consequences of habitat network dynamics on conservation planning	2012	Biological Conservation	153	239-253	Van Teeffelen, A J A and Vos, C C and Opdam, P	global	Direct effects	Biodiv	NA	Increase network connectivity	Increase network connectivity (14/15; e.g. Caruso et al., 2010; Johst et al., 2011; Magle et al., 2010; McCarthy and Lindenmayer, 2000). For a given network area, see also Section 3.2.1.: Networks with relatively few large patches may be preferred over networks with many small patches (8/11; e.g. Donner et al., 2010; McCarthy and Lindenmayer, 2000; Reed, 2004).	Increase dynamic habitat network connectivity	Increase connectivity between high-quality areas	Spatial configuration, fragmentation, and patch connectivity of high-quality patches	Spatial distribution and size of protected areas	McCarthy, M.A., Lindenmayer, D.B., 2000. Spatially correlated extinction in a metapopulation model of Leadbeater’s possum. Biodivers. Conserv. 9, 47–63.
Species in a dynamic world: Consequences of habitat network dynamics on conservation planning	2012	Biological Conservation	153	239-253	Van Teeffelen, A J A and Vos, C C and Opdam, P	global	Habitat loss	Biodiv	NA	Increase network connectivity	Increase network connectivity (14/15; e.g. Caruso et al., 2010; Johst et al., 2011; Magle et al., 2010; McCarthy and Lindenmayer, 2000). For a given network area, see also Section 3.2.1.: Networks with relatively few large patches may be preferred over networks with many small patches (8/11; e.g. Donner et al., 2010; McCarthy and Lindenmayer, 2000; Reed, 2004).	Increase dynamic habitat network connectivity	Increase connectivity between high-quality areas	Spatial configuration, fragmentation, and patch connectivity of high-quality patches	Spatial distribution and size of protected areas	McCarthy, M.A., Lindenmayer, D.B., 2000. Spatially correlated extinction in a metapopulation model of Leadbeater’s possum. Biodivers. Conserv. 9, 47–63.
Species in a dynamic world: Consequences of habitat network dynamics on conservation planning	2012	Biological Conservation	153	239-253	Van Teeffelen, A J A and Vos, C C and Opdam, P	global	Direct effects	Biodiv	NA	Increase network connectivity	Increase network connectivity (14/15; e.g. Caruso et al., 2010; Johst et al., 2011; Magle et al., 2010; McCarthy and Lindenmayer, 2000). For a given network area, see also Section 3.2.1.: Networks with relatively few large patches may be preferred over networks with many small patches (8/11; e.g. Donner et al., 2010; McCarthy and Lindenmayer, 2000; Reed, 2004).	Preserve land in networks of a few large patches	Protect/preserve a few large high-quality areas	Size of protected (or other kind of high-quality) areas	Spatial distribution and size of protected areas	McCarthy, M.A., Lindenmayer, D.B., 2000. Spatially correlated extinction in a metapopulation model of Leadbeater’s possum. Biodivers. Conserv. 9, 47–63.
Species in a dynamic world: Consequences of habitat network dynamics on conservation planning	2012	Biological Conservation	153	239-253	Van Teeffelen, A J A and Vos, C C and Opdam, P	global	Habitat loss	Biodiv	NA	Increase network connectivity	Increase network connectivity (14/15; e.g. Caruso et al., 2010; Johst et al., 2011; Magle et al., 2010; McCarthy and Lindenmayer, 2000). For a given network area, see also Section 3.2.1.: Networks with relatively few large patches may be preferred over networks with many small patches (8/11; e.g. Donner et al., 2010; McCarthy and Lindenmayer, 2000; Reed, 2004).	Preserve land in networks of a few large patches	Protect/preserve a few large high-quality areas	Size of protected (or other kind of high-quality) areas	Spatial distribution and size of protected areas	McCarthy, M.A., Lindenmayer, D.B., 2000. Spatially correlated extinction in a metapopulation model of Leadbeater’s possum. Biodivers. Conserv. 9, 47–63.
Species in a dynamic world: Consequences of habitat network dynamics on conservation planning	2012	Biological Conservation	153	239-253	Van Teeffelen, A J A and Vos, C C and Opdam, P	global	Direct effects	Biodiv	NA	Increase network connectivity	Increase network connectivity (14/15; e.g. Caruso et al., 2010; Johst et al., 2011; Magle et al., 2010; McCarthy and Lindenmayer, 2000). For a given network area, see also Section 3.2.1.: Networks with relatively few large patches may be preferred over networks with many small patches (8/11; e.g. Donner et al., 2010; McCarthy and Lindenmayer, 2000; Reed, 2004).	Preserve land in networks of a few large patches	Protect/preserve a few large high-quality areas	Size of protected (or other kind of high-quality) areas	Spatial distribution and size of protected areas	Reed, D.H., 2004. Extinction risk in fragmented habitats. Anim. Conserv. 7, 181–191.
Species in a dynamic world: Consequences of habitat network dynamics on conservation planning	2012	Biological Conservation	153	239-253	Van Teeffelen, A J A and Vos, C C and Opdam, P	global	Habitat loss	Biodiv	NA	Increase network connectivity	Increase network connectivity (14/15; e.g. Caruso et al., 2010; Johst et al., 2011; Magle et al., 2010; McCarthy and Lindenmayer, 2000). For a given network area, see also Section 3.2.1.: Networks with relatively few large patches may be preferred over networks with many small patches (8/11; e.g. Donner et al., 2010; McCarthy and Lindenmayer, 2000; Reed, 2004).	Preserve land in networks of a few large patches	Protect/preserve a few large high-quality areas	Size of protected (or other kind of high-quality) areas	Spatial distribution and size of protected areas	Reed, D.H., 2004. Extinction risk in fragmented habitats. Anim. Conserv. 7, 181–191.
Species in a dynamic world: Consequences of habitat network dynamics on conservation planning	2012	Biological Conservation	153	239-253	Van Teeffelen, A J A and Vos, C C and Opdam, P	global	Direct effects	Biodiv	NA	Conduct habitat restoration near soruce populations	Conduct habitat restoration near source populations (3/3; Biedermann, 2004; Cornell and Ovaskainen, 2008; Wahlberg et al., 2002) and as quickly as possible (5/5; Drechsler, 2011; Ellner and Fussmann, 2003; Johst et al., 2011; Lowe, 2002; Wilcox et al., 2006).	Focus restoration close to source populations	Concentrating conservation measures	Spatial configuration, fragmentation, and patch connectivity of high-quality patches	Spatial distribution and size of protected areas	Wahlberg, N., Klemetti, T., Hanski, I., 2002. Dynamic populations in a dynamic landscape: the metapopulation structure of the marsh fritillary butterfly. Ecography 25, 224–232.
Species in a dynamic world: Consequences of habitat network dynamics on conservation planning	2012	Biological Conservation	153	239-253	Van Teeffelen, A J A and Vos, C C and Opdam, P	global	Habitat loss	Biodiv	NA	Conduct habitat restoration near soruce populations	Conduct habitat restoration near source populations (3/3; Biedermann, 2004; Cornell and Ovaskainen, 2008; Wahlberg et al., 2002) and as quickly as possible (5/5; Drechsler, 2011; Ellner and Fussmann, 2003; Johst et al., 2011; Lowe, 2002; Wilcox et al., 2006).	Focus restoration close to source populations	Concentrating conservation measures	Spatial configuration, fragmentation, and patch connectivity of high-quality patches	Spatial distribution and size of protected areas	Wahlberg, N., Klemetti, T., Hanski, I., 2002. Dynamic populations in a dynamic landscape: the metapopulation structure of the marsh fritillary butterfly. Ecography 25, 224–232.
Species in a dynamic world: Consequences of habitat network dynamics on conservation planning	2012	Biological Conservation	153	239-253	Van Teeffelen, A J A and Vos, C C and Opdam, P	global	Direct effects	Biodiv	NA	Enlarge network area	Enlarging large patches is more effective than enlarging small patches (1/1; McCarthy and Lindenmayer, 1999). To buffer against habitat turnover, 20–60% of a landscape should consist of habitat (4/4; Kallimanis et al., 2005; Keymer et al., 2000; Kun et al., 2009; Wimberly, 2006). To achieve comparable species viability levels between static and dynamic networks, dynamic networks must be 1.2–3.5 t…	Enlarge the area of habitat networks, by enlarging large patches and focus on landscapes with a high proportion of focal habitat	Protect/preserve a larger area in total	Size of protected (or other kind of high-quality) areas	Spatial distribution and size of protected areas	Wimberly, M.C., 2006. Species dynamics in disturbed landscapes: when does a shifting habitat mosaic enhance connectivity? Landsc. Ecol. 21, 35–46.
Species in a dynamic world: Consequences of habitat network dynamics on conservation planning	2012	Biological Conservation	153	239-253	Van Teeffelen, A J A and Vos, C C and Opdam, P	global	Habitat loss	Biodiv	NA	Enlarge network area	Enlarging large patches is more effective than enlarging small patches (1/1; McCarthy and Lindenmayer, 1999). To buffer against habitat turnover, 20–60% of a landscape should consist of habitat (4/4; Kallimanis et al., 2005; Keymer et al., 2000; Kun et al., 2009; Wimberly, 2006). To achieve comparable species viability levels between static and dynamic networks, dynamic networks must be 1.2–3.5 t…	Enlarge the area of habitat networks, by enlarging large patches and focus on landscapes with a high proportion of focal habitat	Protect/preserve a larger area in total	Size of protected (or other kind of high-quality) areas	Spatial distribution and size of protected areas	Wimberly, M.C., 2006. Species dynamics in disturbed landscapes: when does a shifting habitat mosaic enhance connectivity? Landsc. Ecol. 21, 35–46.
Species in a dynamic world: Consequences of habitat network dynamics on conservation planning	2012	Biological Conservation	153	239-253	Van Teeffelen, A J A and Vos, C C and Opdam, P	global	Direct effects	Biodiv	NA	Networks with patches of different sizes	Networks with patches of different sizes seem to be more robust than networks with equal-sized patches (2/3; DeWoody et al., 2005; Xu et al., 2006).	NA	Protect/preserve a diversity of sizes of high-quality areas within a network	Size of protected (or other kind of high-quality) areas	Spatial distribution and size of protected areas	Xu, D.S., Feng, Z.L., Allen, L.J.S., Swihart, R.K., 2006. A spatially structured metapopulation model with patch dynamics. J. Theor. Biol. 239, 469–481.
Species in a dynamic world: Consequences of habitat network dynamics on conservation planning	2012	Biological Conservation	153	239-253	Van Teeffelen, A J A and Vos, C C and Opdam, P	global	Habitat loss	Biodiv	NA	Networks with patches of different sizes	Networks with patches of different sizes seem to be more robust than networks with equal-sized patches (2/3; DeWoody et al., 2005; Xu et al., 2006).	NA	Protect/preserve a diversity of sizes of high-quality areas within a network	Size of protected (or other kind of high-quality) areas	Spatial distribution and size of protected areas	Xu, D.S., Feng, Z.L., Allen, L.J.S., Swihart, R.K., 2006. A spatially structured metapopulation model with patch dynamics. J. Theor. Biol. 239, 469–481.
Accommodating climate change contingencies in conservation strategy	2013	Trends in Ecology and Evolution	28	135-142	Gillson, L and Dawson, T P and Jack, S and McGeoch, M A	NA	Direct effects	Biodiv	NA	Management interventions for stressors other than climate change	Hedging management strategies aimed at spreading or accommodating risk are particularly appropriate when expected changes are foreseeable but uncontrollable [33]. This is applicable at the scale of individual reserves or landscapes, where managers do not have the option of planning systematically for protected area expansion and connectivity across regional scales. Such fine-scale strategies incl…	NA	Mitigate other stressors than climate change in and around protected areas	Manage high value areas to reduce stressors	Conservation measures related with land use and management	Baron, J. et al. (2009) Options for national parks and reserves for adapting to climate change. Environ. Manage. 44, 1033–1042
Accommodating climate change contingencies in conservation strategy	2013	Trends in Ecology and Evolution	28	135-142	Gillson, L and Dawson, T P and Jack, S and McGeoch, M A	NA	Direct effects	Biodiv	NA	incorporate climate change design principles into systematic conservation planning	Area-based strategies that accommodate biodiversity responses to climate change incorporate climate change design principles into systematic conservation planning [4]. Three explicit design principles are used: identification of the geophysical stage (diversity of topographies and soils); identification and protection of climate refugia; and maximization of cross-environment connectivity (also se…	NA	Protect areas based on future climate	Regional distribution	Spatial distribution and size of protected areas	Dawson, T.P. et al. (2011) Beyond predictions: biodiversity conservation in a changing climate. Science 332, 53–58
Accommodating climate change contingencies in conservation strategy	2013	Trends in Ecology and Evolution	28	135-142	Gillson, L and Dawson, T P and Jack, S and McGeoch, M A	NA	Direct effects	Biodiv	NA	incorporate climate change design principles into systematic conservation planning	Area-based strategies that accommodate biodiversity responses to climate change incorporate climate change design principles into systematic conservation planning [4]. Three explicit design principles are used: identification of the geophysical stage (diversity of topographies and soils); identification and protection of climate refugia; and maximization of cross-environment connectivity (also se…	NA	Protect areas based on future climate	Regional distribution	Spatial distribution and size of protected areas	Game, E.T. et al. (2011) Incorporating climate change adaptation into national conservation assessments. Global Change Biol. 17, 3150–3160
Accommodating climate change contingencies in conservation strategy	2013	Trends in Ecology and Evolution	28	135-142	Gillson, L and Dawson, T P and Jack, S and McGeoch, M A	NA	Direct effects	Biodiv	NA	incorporate climate change design principles into systematic conservation planning	Area-based strategies that accommodate biodiversity responses to climate change incorporate climate change design principles into systematic conservation planning [4]. Three explicit design principles are used: identification of the geophysical stage (diversity of topographies and soils); identification and protection of climate refugia; and maximization of cross-environment connectivity (also se…	NA	Protect areas based on future climate	Regional distribution	Spatial distribution and size of protected areas	Hannah, L. et al. (2002) Climate change-integrated conservation strategies. Global Ecol. Biogeogr. 11, 485–495
Accommodating climate change contingencies in conservation strategy	2013	Trends in Ecology and Evolution	28	135-142	Gillson, L and Dawson, T P and Jack, S and McGeoch, M A	NA	Direct effects	Biodiv	NA	Management interventions for stressors other than climate change	Hedging management strategies aimed at spreading or accommodating risk are particularly appropriate when expected changes are foreseeable but uncontrollable [33]. This is applicable at the scale of individual reserves or landscapes, where managers do not have the option of planning systematically for protected area expansion and connectivity across regional scales. Such fine-scale strategies incl…	NA	Mitigate other stressors than climate change in and around protected areas	Manage high value areas to reduce stressors	Conservation measures related with land use and management	Lawler, J.J. (2009) Climate change adaptation strategies for resource management and conservation planning. Ann. N.Y. Acad. Sci. 1162, 79–98
Accommodating climate change contingencies in conservation strategy	2013	Trends in Ecology and Evolution	28	135-142	Gillson, L and Dawson, T P and Jack, S and McGeoch, M A	NA	Direct effects	Biodiv	NA	incorporate climate change design principles into systematic conservation planning	Area-based strategies that accommodate biodiversity responses to climate change incorporate climate change design principles into systematic conservation planning [4]. Three explicit design principles are used: identification of the geophysical stage (diversity of topographies and soils); identification and protection of climate refugia; and maximization of cross-environment connectivity (also se…	NA	Protect areas based on future climate	Regional distribution	Spatial distribution and size of protected areas	Mawdsley, J.R. et al. (2009) A review of climate-change adaptation strategies for wildlife management and biodiversity conservation. Conserv. Biol. 23, 1080–1089
Accommodating climate change contingencies in conservation strategy	2013	Trends in Ecology and Evolution	28	135-142	Gillson, L and Dawson, T P and Jack, S and McGeoch, M A	NA	Direct effects	Biodiv	NA	a string of reserves arranged linearly over a climate gradient and multiple reserves spread extinction risk across populations	Regarding reserve configuration, single large reserves are not necessarily the best option for a changing climate, because: (i) for the same habitat area, a biologically connected network of habitat patches covers a larger space, thereby extending the potential climate space [53]; (ii) a string of reserves arranged linearly over a climate gradient might preserve more future climate space; and (ii…	Protect many smaller habitat patches in a connected network or as a string linearly over a climate gradient	Protect/preserve many small high-quality areas	Size of protected (or other kind of high-quality) areas	Spatial distribution and size of protected areas	Pearson, R.G. and Dawson, T.P. (2005) Long-distance plant dispersal and habitat fragmentation: identifying conservation targets for spatial landscape planning under climate change. Biol. Conserv. 123, 389–401
Accommodating climate change contingencies in conservation strategy	2013	Trends in Ecology and Evolution	28	135-142	Gillson, L and Dawson, T P and Jack, S and McGeoch, M A	NA	Direct effects	Biodiv	NA	incorporate climate change design principles into systematic conservation planning	Area-based strategies that accommodate biodiversity responses to climate change incorporate climate change design principles into systematic conservation planning [4]. Three explicit design principles are used: identification of the geophysical stage (diversity of topographies and soils); identification and protection of climate refugia; and maximization of cross-environment connectivity (also se…	NA	Protect areas based on future climate	Regional distribution	Spatial distribution and size of protected areas	Pyke, C.R. et al. (2005) Identifying priority areas for bioclimatic representation under climate change: a case study for Proteaceae in the Cape Floristic Region, South Africa. Biol. Conserv. 125, 1–9
Accommodating climate change contingencies in conservation strategy	2013	Trends in Ecology and Evolution	28	135-142	Gillson, L and Dawson, T P and Jack, S and McGeoch, M A	NA	Direct effects	Biodiv	NA	Expanding protected areas, enhancing connectivity, and resotring matrix	Similarly, in resistant landscapes (lower-left quadrant, Figure 2) with low conservation capacity, the emphasis would need to be on expanding protected areas, enhancing connectivity, and restoring the matrix. If areas of low climate velocity have high species endemism [9], then these species and areas must also be prioritized. In this framework, specific landscapes can be prioritized for action a…	Expand protected areas and restore matrix in landscapes with higher topographic variability and lower climate velocity but a low proportion of protected areas	Protect areas based on future climate	Regional distribution	Spatial distribution and size of protected areas	Sandel, B. et al. (2011) The influence of late Quaternary climate-change velocity on species endemism. Science 334, 660–664
Accommodating climate change contingencies in conservation strategy	2013	Trends in Ecology and Evolution	28	135-142	Gillson, L and Dawson, T P and Jack, S and McGeoch, M A	NA	Direct effects	Biodiv	NA	widest possible altitudinal range within protected areas	Including the widest possible altitudinal range within protected areas will preserve a greater variety of microclimates, and protecting areas of greatest abiotic diversity in terms of geology, soils, topography, and hydrology will further enhance habitat diversity [36,52].	Ensure a large gradient in elevation and altitude within reserves and reserve-networks	Protect areas based on future climate	Regional distribution	Spatial distribution and size of protected areas	Schloss, C.A. et al. (2011) Systematic conservation planning in the face of climate change: bet-hedging on the Columbia Plateau. PLoS ONE 6, e28788
Accommodating climate change contingencies in conservation strategy	2013	Trends in Ecology and Evolution	28	135-142	Gillson, L and Dawson, T P and Jack, S and McGeoch, M A	NA	Direct effects	Biodiv	NA	widest possible altitudinal range within protected areas	Including the widest possible altitudinal range within protected areas will preserve a greater variety of microclimates, and protecting areas of greatest abiotic diversity in terms of geology, soils, topography, and hydrology will further enhance habitat diversity [36,52].	Ensure a large gradient in elevation and altitude within reserves and reserve-networks	Protect areas based on future climate	Regional distribution	Spatial distribution and size of protected areas	West, J.M. et al. (2009) U.S. natural resources and climate change: concepts and approaches for management adaptation. Environ. Manage. 44, 1001–1021
Current state of knowledge regarding the world's wetlands and their future under global climate change: A synthesis	2013	Aquatic Sciences	75	151-167	Junk, W. J. and An, S. and Finlayson, C. M. and Gopal, B. and KvÄ›t, J. and Mitchell, S. A. and Mitsch, W. J. and Robarts, R. D.	NA	Habitat loss	Biodiv	NA	The Ramsar convention should be strengthened	Wetlands harbor a considerable portion of the biodiversity of a landscape (Gopal et al. 2000, 2001). This function will become increasingly important under global climate change aspects. The Ramsar convention should be strengthened, because it requires the wise use of all wetlands, including the protection of globally important wetlands to secure habitats for migratory birds and other wildlife. B…	Protect wetlands of international importance	Protect wetlands, riparian zones and coastal areas	Which habitats to protect	Habitats to focus conservation measures on	Gopal BJunk WJ, Davis JA (2000, 2001) Biodiversity in wetlands: assessment, function and conservation. Part 1 and 2. Backhuys Publishers, Leiden: 353 and 310p
Current state of knowledge regarding the world's wetlands and their future under global climate change: A synthesis	2013	Aquatic Sciences	75	151-167	Junk, W. J. and An, S. and Finlayson, C. M. and Gopal, B. and KvÄ›t, J. and Mitchell, S. A. and Mitsch, W. J. and Robarts, R. D.	NA	Habitat loss	ES	NA	The Ramsar convention should be strengthened	Wetlands harbor a considerable portion of the biodiversity of a landscape (Gopal et al. 2000, 2001). This function will become increasingly important under global climate change aspects. The Ramsar convention should be strengthened, because it requires the wise use of all wetlands, including the protection of globally important wetlands to secure habitats for migratory birds and other wildlife. B…	Protect wetlands of international importance	Protect wetlands, riparian zones and coastal areas	Which habitats to protect	Habitats to focus conservation measures on	Gopal BJunk WJ, Davis JA (2000, 2001) Biodiversity in wetlands: assessment, function and conservation. Part 1 and 2. Backhuys Publishers, Leiden: 353 and 310p
Current state of knowledge regarding the world's wetlands and their future under global climate change: A synthesis	2013	Aquatic Sciences	75	151-167	Junk, W. J. and An, S. and Finlayson, C. M. and Gopal, B. and KvÄ›t, J. and Mitchell, S. A. and Mitsch, W. J. and Robarts, R. D.	NA	Pest & invasive species	Biodiv	NA	The Ramsar convention should be strengthened	Wetlands harbor a considerable portion of the biodiversity of a landscape (Gopal et al. 2000, 2001). This function will become increasingly important under global climate change aspects. The Ramsar convention should be strengthened, because it requires the wise use of all wetlands, including the protection of globally important wetlands to secure habitats for migratory birds and other wildlife. B…	Protect wetlands of international importance	Protect wetlands, riparian zones and coastal areas	Which habitats to protect	Habitats to focus conservation measures on	Gopal BJunk WJ, Davis JA (2000, 2001) Biodiversity in wetlands: assessment, function and conservation. Part 1 and 2. Backhuys Publishers, Leiden: 353 and 310p
Current state of knowledge regarding the world's wetlands and their future under global climate change: A synthesis	2013	Aquatic Sciences	75	151-167	Junk, W. J. and An, S. and Finlayson, C. M. and Gopal, B. and KvÄ›t, J. and Mitchell, S. A. and Mitsch, W. J. and Robarts, R. D.	NA	Pest & invasive species	ES	NA	The Ramsar convention should be strengthened	Wetlands harbor a considerable portion of the biodiversity of a landscape (Gopal et al. 2000, 2001). This function will become increasingly important under global climate change aspects. The Ramsar convention should be strengthened, because it requires the wise use of all wetlands, including the protection of globally important wetlands to secure habitats for migratory birds and other wildlife. B…	Protect wetlands of international importance	Protect wetlands, riparian zones and coastal areas	Which habitats to protect	Habitats to focus conservation measures on	Gopal BJunk WJ, Davis JA (2000, 2001) Biodiversity in wetlands: assessment, function and conservation. Part 1 and 2. Backhuys Publishers, Leiden: 353 and 310p
Current state of knowledge regarding the world's wetlands and their future under global climate change: A synthesis	2013	Aquatic Sciences	75	151-167	Junk, W. J. and An, S. and Finlayson, C. M. and Gopal, B. and KvÄ›t, J. and Mitchell, S. A. and Mitsch, W. J. and Robarts, R. D.	NA	Direct effects	Biodiv	NA	The Ramsar convention should be strengthened	Wetlands harbor a considerable portion of the biodiversity of a landscape (Gopal et al. 2000, 2001). This function will become increasingly important under global climate change aspects. The Ramsar convention should be strengthened, because it requires the wise use of all wetlands, including the protection of globally important wetlands to secure habitats for migratory birds and other wildlife. B…	Protect wetlands of international importance	Protect wetlands, riparian zones and coastal areas	Which habitats to protect	Habitats to focus conservation measures on	Gopal BJunk WJ, Davis JA (2000, 2001) Biodiversity in wetlands: assessment, function and conservation. Part 1 and 2. Backhuys Publishers, Leiden: 353 and 310p
Current state of knowledge regarding the world's wetlands and their future under global climate change: A synthesis	2013	Aquatic Sciences	75	151-167	Junk, W. J. and An, S. and Finlayson, C. M. and Gopal, B. and KvÄ›t, J. and Mitchell, S. A. and Mitsch, W. J. and Robarts, R. D.	NA	Direct effects	ES	NA	The Ramsar convention should be strengthened	Wetlands harbor a considerable portion of the biodiversity of a landscape (Gopal et al. 2000, 2001). This function will become increasingly important under global climate change aspects. The Ramsar convention should be strengthened, because it requires the wise use of all wetlands, including the protection of globally important wetlands to secure habitats for migratory birds and other wildlife. B…	Protect wetlands of international importance	Protect wetlands, riparian zones and coastal areas	Which habitats to protect	Habitats to focus conservation measures on	Gopal BJunk WJ, Davis JA (2000, 2001) Biodiversity in wetlands: assessment, function and conservation. Part 1 and 2. Backhuys Publishers, Leiden: 353 and 310p
Current state of knowledge regarding the world's wetlands and their future under global climate change: A synthesis	2013	Aquatic Sciences	75	151-167	Junk, W. J. and An, S. and Finlayson, C. M. and Gopal, B. and KvÄ›t, J. and Mitchell, S. A. and Mitsch, W. J. and Robarts, R. D.	NA	Direct effects	Biodiv	coastal wetlands	Specific attention to costal wetlands	Coastal wetlands are seriously threatened by the rising sea-level because they will be squeezed between advancing sea and civil constructions and dikes. They deserve specific attention because of their large biodiversity, their manifold interactions between continental ecosystems and the oceans, and their multiple services for humans	Protect coastal wetlands	Protect wetlands, riparian zones and coastal areas	Which habitats to protect	Habitats to focus conservation measures on	Not provided
Current state of knowledge regarding the world's wetlands and their future under global climate change: A synthesis	2013	Aquatic Sciences	75	151-167	Junk, W. J. and An, S. and Finlayson, C. M. and Gopal, B. and KvÄ›t, J. and Mitchell, S. A. and Mitsch, W. J. and Robarts, R. D.	NA	Direct effects	ES	coastal wetlands	Specific attention to costal wetlands	Coastal wetlands are seriously threatened by the rising sea-level because they will be squeezed between advancing sea and civil constructions and dikes. They deserve specific attention because of their large biodiversity, their manifold interactions between continental ecosystems and the oceans, and their multiple services for humans	Protect coastal wetlands	Protect wetlands, riparian zones and coastal areas	Which habitats to protect	Habitats to focus conservation measures on	Not provided
Invasive plants in conservation linkages: a conceptual model that addresses an underappreciated conservation issue	2013	Ecography	36	1319-1330	Wilkerson, M L	NA	Pest & invasive species	Sp group	NA	Use corridors to increase connectivity	Demonstrated that native plant species richness, but not invasive plant richness, increased with increased connectivity.	NA	Maintain corridors or stepping stones	Spatial configuration, fragmentation, and patch connectivity of high-quality patches	Spatial distribution and size of protected areas	Damschen, E. I. et al. 2006. Corridors increase plant species richness at large scales. – Science 313: 1284 – 1286.
Preparing for and managing change: Climate adaptation for biodiversity and ecosystems	2013	Frontiers in Ecology and the Environment	11	502-510	Stein, B A and Staudt, A and Cross, M S and Dubois, N S and Enquist, C and Griffis, R and Hansen, L J and Hellmann, J J and Lawler, J J and Nelson, E J and Pairis, A	global	Direct effects	Biodiv	NA	Greater emphasis on lands and waters under varying intensities of human us	Effective adaptation will require greater emphasis on lands and waters under varying intensities of human use (Kostyack et al. 2011), as well as enhanced connectivity among protected habitats (Monzón et al. 2011).	NA	Ensure variation in management and areas protected	Regional distribution	Spatial distribution and size of protected areas	Kostyack J, Lawler JJ, Goble DD, et al. 2011. Beyond reserves and corridors: policy solutions to facilitate the movement of plants and animals in a changing climate. BioScience 61: 713–19.
Preparing for and managing change: Climate adaptation for biodiversity and ecosystems	2013	Frontiers in Ecology and the Environment	11	502-510	Stein, B A and Staudt, A and Cross, M S and Dubois, N S and Enquist, C and Griffis, R and Hansen, L J and Hellmann, J J and Lawler, J J and Nelson, E J and Pairis, A	global	Direct effects	Biodiv	NA	Enhanced connectivity among protetcted habitats	Effective adaptation will require greater emphasis on lands and waters under varying intensities of human use (Kostyack et al. 2011), as well as enhanced connectivity among protected habitats (Monzón et al. 2011).	NA	Increase connectivity between high-quality areas	Spatial configuration, fragmentation, and patch connectivity of high-quality patches	Spatial distribution and size of protected areas	Monzón J, Moyer-Horner L, and Palamar MB. 2011. Climate change and species range dynamics in protected areas. BioScience 61: 752–61.
Preparing for and managing change: Climate adaptation for biodiversity and ecosystems	2013	Frontiers in Ecology and the Environment	11	502-510	Stein, B A and Staudt, A and Cross, M S and Dubois, N S and Enquist, C and Griffis, R and Hansen, L J and Hellmann, J J and Lawler, J J and Nelson, E J and Pairis, A	global	Direct effects	Biodiv	NA	Enlarge protected areas	Protect and mange large landscapes, e.g. Protect climate refugia	Identify and protect climate refugia (incl. protect long-term climate refugia as part of reserve networks)	Protect habitats that can act as climatic refugia	Which habitats to protect	Habitats to focus conservation measures on	Not provided
Preparing for and managing change: Climate adaptation for biodiversity and ecosystems	2013	Frontiers in Ecology and the Environment	11	502-510	Stein, B A and Staudt, A and Cross, M S and Dubois, N S and Enquist, C and Griffis, R and Hansen, L J and Hellmann, J J and Lawler, J J and Nelson, E J and Pairis, A	global	Direct effects	Biodiv	NA	Create additional protected areas	Protect and mange large landscapes, e.g. Create additional protected areas	Create new protected areas to increase the preserved area of natural habitats	Protect/preserve a larger area in total	Size of protected (or other kind of high-quality) areas	Spatial distribution and size of protected areas	Not provided
Preparing for and managing change: Climate adaptation for biodiversity and ecosystems	2013	Frontiers in Ecology and the Environment	11	502-510	Stein, B A and Staudt, A and Cross, M S and Dubois, N S and Enquist, C and Griffis, R and Hansen, L J and Hellmann, J J and Lawler, J J and Nelson, E J and Pairis, A	global	Direct effects	Biodiv	NA	Enlarge protected areas	Protect and mange large landscapes, e.g. Enlarge protected areas	Increase area of protected areas that are already larger and within networks	Protect/preserve a few large high-quality areas	Size of protected (or other kind of high-quality) areas	Spatial distribution and size of protected areas	Not provided
Refuges for fauna in fire-prone landscapes: their ecological function and importance	2013	Journal of Applied Ecology	50	1321-1329	Robinson, N M and Leonard, S W J and Ritchie, E G and Bassett, M and Chia, E K and Buckingham, S and Gibb, H and Bennett, A F and Clarke, M F	NA	Catastrophes	Sp group	NA	Management actions to improve connectivity between refuges	Management actions that improve connectivity between such refuges may also be beneficial (e.g. Brown, Clarke & Clarke 2009).	Manage for connectivity between protected fire-refuges	Increase connectivity between high-quality areas	Spatial configuration, fragmentation, and patch connectivity of high-quality patches	Spatial distribution and size of protected areas	Brown, S., Clarke, M.F. & Clarke, R. (2009) Fire is a key element in the landscape-scale habitat requirements and global population status of a threatened bird: the Mallee Emu-wren (Stipiturus mallee). Biological Conservation, 142, 432–445.
Refuges for fauna in fire-prone landscapes: their ecological function and importance	2013	Journal of Applied Ecology	50	1321-1329	Robinson, N M and Leonard, S W J and Ritchie, E G and Bassett, M and Chia, E K and Buckingham, S and Gibb, H and Bennett, A F and Clarke, M F	NA	Catastrophes	Sp group	NA	Protect areas with natural refuges	Knowledge of the location of natural refuges should be used to highlight areas for protection, either from natural or from anthropogenic disturbances (Mackey et al. 2002).	Protect disturbance refugia	Protect habitats that can act as climatic refugia	Which habitats to protect	Habitats to focus conservation measures on	Mackey, B., Lindenmayer, D.B., Gill, A.M., McCarthy, M.A. & Lindesay, J. (2002) Wildfire, Fire & Future Climate: A Forest Ecosystem Analysis. CSIRO, Collingwood.
Beyond the fragmentation debate: a conceptual model to predict when habitat configuration really matters	2014	Journal of Applied Ecology	51	309-318	Villard, M A and Metzger, J P	global	Habitat loss	Biodiv	forest and trees	Keeping/creating scattered trees and forest patches as stepping stones	scattered trees or small patches acting as stepping stones for movements may increase functional connectivity	Keep or create scattered trees and small forest patches as stepping stones between valuable forests	Maintain corridors or stepping stones	Spatial configuration, fragmentation, and patch connectivity of high-quality patches	Spatial distribution and size of protected areas	Bennett, A.F., Radford, J.Q. & Haslem, A. (2006) Properties of land mosaics: implications for nature conservation in agricultural environments. Biological Conservation, 133, 250–264.
Beyond the fragmentation debate: a conceptual model to predict when habitat configuration really matters	2014	Journal of Applied Ecology	51	309-318	Villard, M A and Metzger, J P	global	Habitat loss	Biodiv	forest and trees	Keeping/creating scattered trees and forest patches as stepping stones	scattered trees or small patches acting as stepping stones for movements may increase functional connectivity	Keep or create scattered trees and small forest patches as stepping stones between valuable forests	Maintain corridors or stepping stones	Spatial configuration, fragmentation, and patch connectivity of high-quality patches	Spatial distribution and size of protected areas	Fischer, J. & Lindenmayer, D.B. (2002) Small patches can be valuable for conservation: two case studies on birds in southeastern Australia. Biological Conservation, 106, 129–136.
Beyond the fragmentation debate: a conceptual model to predict when habitat configuration really matters	2014	Journal of Applied Ecology	51	309-318	Villard, M A and Metzger, J P	global	Habitat loss	Sp group	managed forest landscape	Corridors may also enhance movements	Linear landscape elements (‘corridors’) may also enhance movements across relatively impermeable matrices	NA	Maintain corridors or stepping stones	Spatial configuration, fragmentation, and patch connectivity of high-quality patches	Spatial distribution and size of protected areas	Robichaud, I., Villard, M.-A. & Machtans, C.S. (2002) Effects of forest regeneration on songbird movements in a managed forest landscape of Alberta, Canada. Landscape Ecology, 17, 247–262.
Beyond the fragmentation debate: a conceptual model to predict when habitat configuration really matters	2014	Journal of Applied Ecology	51	309-318	Villard, M A and Metzger, J P	global	Habitat loss	Sp group	NA	Corridors may also enhance movements	Linear landscape elements (‘corridors’) may also enhance movements across relatively impermeable matrices	NA	Maintain corridors or stepping stones	Spatial configuration, fragmentation, and patch connectivity of high-quality patches	Spatial distribution and size of protected areas	Tewksbury, J.J., Levey, D.J., Haddad, N.M., Sargent, S., Orrock, J.L., Weldon, A. et al. (2002) Corridors affect plants, animals, and their interactions in fragmented landscapes. Proceedings of the National Academy of Science of the USA, 99, 12923–12926.
Beyond the fragmentation debate: a conceptual model to predict when habitat configuration really matters	2014	Journal of Applied Ecology	51	309-318	Villard, M A and Metzger, J P	global	Habitat loss	Biodiv	forest and trees	Keeping/creating scattered trees and forest patches as stepping stones	scattered trees or small patches acting as stepping stones for movements may increase functional connectivity	Keep or create scattered trees and small forest patches as stepping stones between valuable forests	Maintain corridors or stepping stones	Spatial configuration, fragmentation, and patch connectivity of high-quality patches	Spatial distribution and size of protected areas	van der Ree, R., Bennett, A.F. & Gilmore, D.C. (2004) The population ecology of the squirrel glider (Petaurus norfolcensis) within a network of remnant linear habitats. Wildlife Research, 29, 329–340.
Beyond the fragmentation debate: a conceptual model to predict when habitat configuration really matters	2014	Journal of Applied Ecology	51	309-318	Villard, M A and Metzger, J P	global	Habitat loss	Biodiv	forest and trees	Keeping/creating scattered trees and forest patches as stepping stones	scattered trees or small patches acting as stepping stones for movements may increase functional connectivity	Keep or create scattered trees and small forest patches as stepping stones between valuable forests	Maintain corridors or stepping stones	Spatial configuration, fragmentation, and patch connectivity of high-quality patches	Spatial distribution and size of protected areas	van der Ree, R., Bennett, A.F. & Gilmore, D.C. (2004) The population ecology of the squirrel glider (Petaurus norfolcensis) within a network of remnant linear habitats. Wildlife Research, 29, 329–340.
Interactions between climate change and land use change on biodiversity: attribution problems, risks, and opportunities	2014	Wiley Interdisciplinary Reviews-Climate Change	5	317-335	Oliver, T H and Morecroft, M D	Global	Direct effects	Biodiv	NA	increasing the size or number of patches	At the landscape scale, increasing the size or number of patches may increase the resilience of communities and populations by increasing the effective size of populations and reducing edge effects.69,184,185 This is particularly important in landscapes that are intensively managed in which natural or semi-natural habitats are highly fragmented.	Increase the size or number of patches of natural or semi-natural habitat in intensively managed landscapes	Focus conservation efforts in human-dominated landscapes	Related to land-use intensity	Spatial distribution and size of protected areas	Bailey S. Increasing connectivity in fragmented landscapes: an investigation of evidence for biodiversity gain in woodlands. For Ecol Manage 2007, 238: 7–23.
Interactions between climate change and land use change on biodiversity: attribution problems, risks, and opportunities	2014	Wiley Interdisciplinary Reviews-Climate Change	5	317-335	Oliver, T H and Morecroft, M D	Global	Habitat loss	Biodiv	NA	increasing the size or number of patches	At the landscape scale, increasing the size or number of patches may increase the resilience of communities and populations by increasing the effective size of populations and reducing edge effects.69,184,185 This is particularly important in landscapes that are intensively managed in which natural or semi-natural habitats are highly fragmented.	Increase the size or number of patches of natural or semi-natural habitat in intensively managed landscapes	Focus conservation efforts in human-dominated landscapes	Related to land-use intensity	Spatial distribution and size of protected areas	Bailey S. Increasing connectivity in fragmented landscapes: an investigation of evidence for biodiversity gain in woodlands. For Ecol Manage 2007, 238: 7–23.
Interactions between climate change and land use change on biodiversity: attribution problems, risks, and opportunities	2014	Wiley Interdisciplinary Reviews-Climate Change	5	317-335	Oliver, T H and Morecroft, M D	Global	Direct effects	Biodiv	NA	increasing the size or number of patches	At the landscape scale, increasing the size or number of patches may increase the resilience of communities and populations by increasing the effective size of populations and reducing edge effects.69,184,185 This is particularly important in landscapes that are intensively managed in which natural or semi-natural habitats are highly fragmented.	Increase the size or number of patches of natural or semi-natural habitat in intensively managed landscapes	Focus conservation efforts in human-dominated landscapes	Related to land-use intensity	Spatial distribution and size of protected areas	Doerr VAJ, Barrett T, Doerr ED. Connectivity, dispersal behaviour and conservation under climate change: a response to Hodgson et al. J Appl Ecol 2011, 48:143–147.
Interactions between climate change and land use change on biodiversity: attribution problems, risks, and opportunities	2014	Wiley Interdisciplinary Reviews-Climate Change	5	317-335	Oliver, T H and Morecroft, M D	Global	Habitat loss	Biodiv	NA	increasing the size or number of patches	At the landscape scale, increasing the size or number of patches may increase the resilience of communities and populations by increasing the effective size of populations and reducing edge effects.69,184,185 This is particularly important in landscapes that are intensively managed in which natural or semi-natural habitats are highly fragmented.	Increase the size or number of patches of natural or semi-natural habitat in intensively managed landscapes	Focus conservation efforts in human-dominated landscapes	Related to land-use intensity	Spatial distribution and size of protected areas	Doerr VAJ, Barrett T, Doerr ED. Connectivity, dispersal behaviour and conservation under climate change: a response to Hodgson et al. J Appl Ecol 2011, 48:143–147.
Interactions between climate change and land use change on biodiversity: attribution problems, risks, and opportunities	2014	Wiley Interdisciplinary Reviews-Climate Change	5	317-335	Oliver, T H and Morecroft, M D	Global	Direct effects	Biodiv	NA	increasing the size or number of patches	At the landscape scale, increasing the size or number of patches may increase the resilience of communities and populations by increasing the effective size of populations and reducing edge effects.69,184,185 This is particularly important in landscapes that are intensively managed in which natural or semi-natural habitats are highly fragmented.	Increase the size or number of patches of natural or semi-natural habitat in intensively managed landscapes	Focus conservation efforts in human-dominated landscapes	Related to land-use intensity	Spatial distribution and size of protected areas	Hannah L. Climate change, connectivity and conservation success. Conserv Biol 2011, 25:1139–1142.
Interactions between climate change and land use change on biodiversity: attribution problems, risks, and opportunities	2014	Wiley Interdisciplinary Reviews-Climate Change	5	317-335	Oliver, T H and Morecroft, M D	Global	Habitat loss	Biodiv	NA	increasing the size or number of patches	At the landscape scale, increasing the size or number of patches may increase the resilience of communities and populations by increasing the effective size of populations and reducing edge effects.69,184,185 This is particularly important in landscapes that are intensively managed in which natural or semi-natural habitats are highly fragmented.	Increase the size or number of patches of natural or semi-natural habitat in intensively managed landscapes	Focus conservation efforts in human-dominated landscapes	Related to land-use intensity	Spatial distribution and size of protected areas	Hannah L. Climate change, connectivity and conservation success. Conserv Biol 2011, 25:1139–1142.
Interactions between climate change and land use change on biodiversity: attribution problems, risks, and opportunities	2014	Wiley Interdisciplinary Reviews-Climate Change	5	317-335	Oliver, T H and Morecroft, M D	Global	Direct effects	Biodiv	NA	increasing the size or number of patches	At the landscape scale, increasing the size or number of patches may increase the resilience of communities and populations by increasing the effective size of populations and reducing edge effects.69,184,185 This is particularly important in landscapes that are intensively managed in which natural or semi-natural habitats are highly fragmented.	Increase the size or number of patches of natural or semi-natural habitat in intensively managed landscapes	Focus conservation efforts in human-dominated landscapes	Related to land-use intensity	Spatial distribution and size of protected areas	Hodgson JA, Moilanen A, Wintle BA, Thomas CD. Habitat area, quality and connectivity: striking the balance for efficient conservation. J Appl Ecol 2011, 48:148–152
Interactions between climate change and land use change on biodiversity: attribution problems, risks, and opportunities	2014	Wiley Interdisciplinary Reviews-Climate Change	5	317-335	Oliver, T H and Morecroft, M D	Global	Habitat loss	Biodiv	NA	increasing the size or number of patches	At the landscape scale, increasing the size or number of patches may increase the resilience of communities and populations by increasing the effective size of populations and reducing edge effects.69,184,185 This is particularly important in landscapes that are intensively managed in which natural or semi-natural habitats are highly fragmented.	Increase the size or number of patches of natural or semi-natural habitat in intensively managed landscapes	Focus conservation efforts in human-dominated landscapes	Related to land-use intensity	Spatial distribution and size of protected areas	Hodgson JA, Moilanen A, Wintle BA, Thomas CD. Habitat area, quality and connectivity: striking the balance for efficient conservation. J Appl Ecol 2011, 48:148–153
Interactions between climate change and land use change on biodiversity: attribution problems, risks, and opportunities	2014	Wiley Interdisciplinary Reviews-Climate Change	5	317-335	Oliver, T H and Morecroft, M D	Global	Direct effects	Biodiv	NA	increasing the size or number of patches	At the landscape scale, increasing the size or number of patches may increase the resilience of communities and populations by increasing the effective size of populations and reducing edge effects.69,184,185 This is particularly important in landscapes that are intensively managed in which natural or semi-natural habitats are highly fragmented.	Increase the size or number of patches of natural or semi-natural habitat in intensively managed landscapes	Focus conservation efforts in human-dominated landscapes	Related to land-use intensity	Spatial distribution and size of protected areas	Lawton JH, Brotherton PNM, Brown VK, Elphick C, Fitter AH, Forshaw J, Haddow RW, Hilbourne S, Leafe RN, Mace GM, et al. Making Space for Nature: A REVIEW OF England’s Wildlife Sites and Ecological Network. Report to Defra; 2010.
Interactions between climate change and land use change on biodiversity: attribution problems, risks, and opportunities	2014	Wiley Interdisciplinary Reviews-Climate Change	5	317-335	Oliver, T H and Morecroft, M D	Global	Habitat loss	Biodiv	NA	increasing the size or number of patches	At the landscape scale, increasing the size or number of patches may increase the resilience of communities and populations by increasing the effective size of populations and reducing edge effects.69,184,185 This is particularly important in landscapes that are intensively managed in which natural or semi-natural habitats are highly fragmented.	Increase the size or number of patches of natural or semi-natural habitat in intensively managed landscapes	Focus conservation efforts in human-dominated landscapes	Related to land-use intensity	Spatial distribution and size of protected areas	Lawton JH, Brotherton PNM, Brown VK, Elphick C, Fitter AH, Forshaw J, Haddow RW, Hilbourne S, Leafe RN, Mace GM, et al. Making Space for Nature: A REVIEW OF England’s Wildlife Sites and Ecological Network. Report to Defra; 2010.
Interactions between climate change and land use change on biodiversity: attribution problems, risks, and opportunities	2014	Wiley Interdisciplinary Reviews-Climate Change	5	317-335	Oliver, T H and Morecroft, M D	Global	Direct effects	Biodiv	NA	increasing the size or number of patches	At the landscape scale, increasing the size or number of patches may increase the resilience of communities and populations by increasing the effective size of populations and reducing edge effects.69,184,185 This is particularly important in landscapes that are intensively managed in which natural or semi-natural habitats are highly fragmented.	Increase the size or number of patches of natural or semi-natural habitat in intensively managed landscapes	Focus conservation efforts in human-dominated landscapes	Related to land-use intensity	Spatial distribution and size of protected areas	Oliver TH, Smithers RJ, Bailey S, Walmsley CA, Watts K. A decision framework for considering climate change adaptation in biodiversity conservation. J Appl Ecol 2012, 49:1247–1255.
Interactions between climate change and land use change on biodiversity: attribution problems, risks, and opportunities	2014	Wiley Interdisciplinary Reviews-Climate Change	5	317-335	Oliver, T H and Morecroft, M D	Global	Habitat loss	Biodiv	NA	increasing the size or number of patches	At the landscape scale, increasing the size or number of patches may increase the resilience of communities and populations by increasing the effective size of populations and reducing edge effects.69,184,185 This is particularly important in landscapes that are intensively managed in which natural or semi-natural habitats are highly fragmented.	Increase the size or number of patches of natural or semi-natural habitat in intensively managed landscapes	Focus conservation efforts in human-dominated landscapes	Related to land-use intensity	Spatial distribution and size of protected areas	Oliver TH, Smithers RJ, Bailey S, Walmsley CA, Watts K. A decision framework for considering climate change adaptation in biodiversity conservation. J Appl Ecol 2012, 49:1247–1255.
Protected areas in boreal Canada: a baseline and considerations for the continued development of a representative and effective reserve network	2014	Environmental Reviews	22	135-161	Andrew, M. E. and Wulder, M. A. and Cardille, J. A.	Canada	Direct effects	habitat	forest	create Small protected areas	they can contribute to connectivity	NA	Protect/preserve many small high-quality areas	Size of protected (or other kind of high-quality) areas	Spatial distribution and size of protected areas	Bodin O, Tengö M, Norman A, Lundberg J, Elmqvist T. 2006. The value of small size: loss of forest patches and ecological thresholds in southern Madagascar. Ecol. Appl. 16(2): 440-451
Protected areas in boreal Canada: a baseline and considerations for the continued development of a representative and effective reserve network	2014	Environmental Reviews	22	135-161	Andrew, M. E. and Wulder, M. A. and Cardille, J. A.	Canada	Other indirect	habitat	forest	create Small protected areas	they can contribute to connectivity	NA	Protect/preserve many small high-quality areas	Size of protected (or other kind of high-quality) areas	Spatial distribution and size of protected areas	Bodin O, Tengö M, Norman A, Lundberg J, Elmqvist T. 2006. The value of small size: loss of forest patches and ecological thresholds in southern Madagascar. Ecol. Appl. 16(2): 440-451
Protected areas in boreal Canada: a baseline and considerations for the continued development of a representative and effective reserve network	2014	Environmental Reviews	22	135-162	Andrew, M. E. and Wulder, M. A. and Cardille, J. A.	Canada	Direct effects	habitat	forest	create “floating reserves”	may enable the continued protection of desirable habitat elements, albeit in different locations through time	Create floating/dynamic/moveable reserves - create reserves that are not determined to a defined area but that can change location through time to track desired habitat elements	Protect land temporarily	Care about the temporal aspects of protection	Temporal aspects of protection	Cumming SG, Burton PJ, Klinkenberg B. 1996. Boreal mixedwood forests may have no “representative” areas: some implications for reserve design. Ecography 19(2): 162-180
Protected areas in boreal Canada: a baseline and considerations for the continued development of a representative and effective reserve network	2014	Environmental Reviews	22	135-162	Andrew, M. E. and Wulder, M. A. and Cardille, J. A.	Canada	Other indirect	habitat	forest	create “floating reserves”	may enable the continued protection of desirable habitat elements, albeit in different locations through time	Create floating/dynamic/moveable reserves - create reserves that are not determined to a defined area but that can change location through time to track desired habitat elements	Protect land temporarily	Care about the temporal aspects of protection	Temporal aspects of protection	Cumming SG, Burton PJ, Klinkenberg B. 1996. Boreal mixedwood forests may have no “representative” areas: some implications for reserve design. Ecography 19(2): 162-180
Protected areas in boreal Canada: a baseline and considerations for the continued development of a representative and effective reserve network	2014	Environmental Reviews	22	135-164	Andrew, M. E. and Wulder, M. A. and Cardille, J. A.	Canada	Direct effects	habitat	forest	the creation of large, connected protected areas	to protect shifting patterns of biodiversity, especially with reference to climate change	Preserve land in networks of a few large patches	Protect/preserve a few large high-quality areas	Size of protected (or other kind of high-quality) areas	Spatial distribution and size of protected areas	Halpin PN. 1997. Global climate change and natural-area protection: management responses and research directions. Ecol. Appl. 7(3): 828-843
Protected areas in boreal Canada: a baseline and considerations for the continued development of a representative and effective reserve network	2014	Environmental Reviews	22	135-164	Andrew, M. E. and Wulder, M. A. and Cardille, J. A.	Canada	Other indirect	habitat	forest	the creation of large, connected protected areas	to protect shifting patterns of biodiversity, especially with reference to climate change	Preserve land in networks of a few large patches	Protect/preserve a few large high-quality areas	Size of protected (or other kind of high-quality) areas	Spatial distribution and size of protected areas	Halpin PN. 1997. Global climate change and natural-area protection: management responses and research directions. Ecol. Appl. 7(3): 828-843
Protected areas in boreal Canada: a baseline and considerations for the continued development of a representative and effective reserve network	2014	Environmental Reviews	22	135-165	Andrew, M. E. and Wulder, M. A. and Cardille, J. A.	Canada	Direct effects	habitat	forest	protecting more area than if conditions were static to represent species distributions	NA	NA	Protect/preserve a larger area in total	Size of protected (or other kind of high-quality) areas	Spatial distribution and size of protected areas	Hannah L, Midgley G, Andelman S, Araújo M, Hughes G, Martinez-Meyer E, Pearson R, Williams P. 2007. Protected area needs in a changing climate. Front. Ecol. Environ. 5(3): 131-138
Protected areas in boreal Canada: a baseline and considerations for the continued development of a representative and effective reserve network	2014	Environmental Reviews	22	135-165	Andrew, M. E. and Wulder, M. A. and Cardille, J. A.	Canada	Direct effects	habitat	forest	protect habitat corridors	NA	NA	Maintain corridors or stepping stones	Spatial configuration, fragmentation, and patch connectivity of high-quality patches	Spatial distribution and size of protected areas	Hannah L, Midgley G, Andelman S, Araújo M, Hughes G, Martinez-Meyer E, Pearson R, Williams P. 2007. Protected area needs in a changing climate. Front. Ecol. Environ. 5(3): 131-138
Protected areas in boreal Canada: a baseline and considerations for the continued development of a representative and effective reserve network	2014	Environmental Reviews	22	135-164	Andrew, M. E. and Wulder, M. A. and Cardille, J. A.	Canada	Direct effects	habitat	forest	the creation of large, connected protected areas	to protect shifting patterns of biodiversity, especially with reference to climate change	Preserve land in networks of a few large patches	Protect/preserve a few large high-quality areas	Size of protected (or other kind of high-quality) areas	Spatial distribution and size of protected areas	Heller NE, Zavaleta ES. 2009. Biodiversity management in the face of climate change: A review of 22 years of recommendations. Biol. Conserv. 142(1): 14-32
Protected areas in boreal Canada: a baseline and considerations for the continued development of a representative and effective reserve network	2014	Environmental Reviews	22	135-164	Andrew, M. E. and Wulder, M. A. and Cardille, J. A.	Canada	Other indirect	habitat	forest	the creation of large, connected protected areas	to protect shifting patterns of biodiversity, especially with reference to climate change	Preserve land in networks of a few large patches	Protect/preserve a few large high-quality areas	Size of protected (or other kind of high-quality) areas	Spatial distribution and size of protected areas	Heller NE, Zavaleta ES. 2009. Biodiversity management in the face of climate change: A review of 22 years of recommendations. Biol. Conserv. 142(1): 14-32
Protected areas in boreal Canada: a baseline and considerations for the continued development of a representative and effective reserve network	2014	Environmental Reviews	22	135-164	Andrew, M. E. and Wulder, M. A. and Cardille, J. A.	Canada	Direct effects	habitat	forest	the creation of large, connected protected areas	to protect shifting patterns of biodiversity, especially with reference to climate change	Preserve land in networks of a few large patches	Protect/preserve a few large high-quality areas	Size of protected (or other kind of high-quality) areas	Spatial distribution and size of protected areas	Lemieux CJ, Beechey TJ, Gray PA. 2011a. Prospects for Canada’s protected areas in an era of rapid climate change. Land Use Policy 28(4): 928-941
Protected areas in boreal Canada: a baseline and considerations for the continued development of a representative and effective reserve network	2014	Environmental Reviews	22	135-164	Andrew, M. E. and Wulder, M. A. and Cardille, J. A.	Canada	Other indirect	habitat	forest	the creation of large, connected protected areas	to protect shifting patterns of biodiversity, especially with reference to climate change	Preserve land in networks of a few large patches	Protect/preserve a few large high-quality areas	Size of protected (or other kind of high-quality) areas	Spatial distribution and size of protected areas	Lemieux CJ, Beechey TJ, Gray PA. 2011a. Prospects for Canada’s protected areas in an era of rapid climate change. Land Use Policy 28(4): 928-941
Protected areas in boreal Canada: a baseline and considerations for the continued development of a representative and effective reserve network	2014	Environmental Reviews	22	135-163	Andrew, M. E. and Wulder, M. A. and Cardille, J. A.	Canada	Other indirect	habitat	forest	create “floating reserves”	may enable the continued protection of desirable habitat elements, albeit in different locations through time	Create floating/dynamic/moveable reserves - create reserves that are not determined to a defined area but that can change location through time to track desired habitat elements	Protect land temporarily	Care about the temporal aspects of protection	Temporal aspects of protection	Rayfield B, James PMA, Fall A, Fortin M-J. 2008. Comparing static versus dynamic protected areas in the Quebec boreal forest. Biol. Conserv. 141(2): 438-449
Protected areas in boreal Canada: a baseline and considerations for the continued development of a representative and effective reserve network	2014	Environmental Reviews	22	135-163	Andrew, M. E. and Wulder, M. A. and Cardille, J. A.	Canada	Direct effects	habitat	forest	create “floating reserves”	may enable the continued protection of desirable habitat elements, albeit in different locations through time	Create floating/dynamic/moveable reserves - create reserves that are not determined to a defined area but that can change location through time to track desired habitat elements	Protect land temporarily	Care about the temporal aspects of protection	Temporal aspects of protection	Rayfield B, James PMA, Fall A, Fortin M-J. 2008. Comparing static versus dynamic protected areas in the Quebec boreal forest. Biol. Conserv. 141(2): 438-449
Protected areas in boreal Canada: a baseline and considerations for the continued development of a representative and effective reserve network	2014	Environmental Reviews	22	135-165	Andrew, M. E. and Wulder, M. A. and Cardille, J. A.	Canada	Direct effects	habitat	forest	require regions that provide continuous habitat despite a changing climate	NA	Protect areas that will include continuous habitat regardless of climate change	Protect areas based on future climate	Regional distribution	Spatial distribution and size of protected areas	Rose N-A, Burton PJ. 2009. Using bioclimatic envelopes to identify temporal corridors in support of conservation planning in a changing climate. Forest Ecol. Manag. 258: S64-S74
Protected areas in boreal Canada: a baseline and considerations for the continued development of a representative and effective reserve network	2014	Environmental Reviews	22	135-165	Andrew, M. E. and Wulder, M. A. and Cardille, J. A.	Canada	Direct effects	habitat	forest	focus on environmental surrogates that represent drivers of habitat variability	(e.g., land facets delineated along topography and geology)	Protect areas representing habitat variability drivers, e.g. along topography or geology	Protect areas based on future climate	Regional distribution	Spatial distribution and size of protected areas	Wessels KJ, Freitag S, van Jaarsveld AS. 1999. The use of land facets as biodiversity surrogates during reserve selection at a local scale. Biol. Conserv. 89: 21-38
Protected areas in boreal Canada: a baseline and considerations for the continued development of a representative and effective reserve network	2014	Environmental Reviews	22	135-165	Andrew, M. E. and Wulder, M. A. and Cardille, J. A.	Canada	Other indirect	habitat	forest	focus on environmental surrogates that represent drivers of habitat variability	(e.g., land facets delineated along topography and geology)	Protect areas representing habitat variability drivers, e.g. along topography or geology	Protect areas based on future climate	Regional distribution	Spatial distribution and size of protected areas	Wessels KJ, Freitag S, van Jaarsveld AS. 1999. The use of land facets as biodiversity surrogates during reserve selection at a local scale. Biol. Conserv. 89: 21-38
Building on Two Decades of Ecosystem Management and Biodiversity Conservation under the Northwest Forest Plan, USA	2015	Forests	6	3326-3352	DellaSala, D A and Baker, R and Heiken, D and Frissell, C A and Karr, J R and Nelson, S K and Noon, B R and Olson, D and Strittholt, J	NA	Direct effects	Threatened	forest	Enlarge Late Successional Reserves and identify climate refugia	Enlarge LSR (Late Successional Reserves) and riparian reserve network by protecting remaining older and high-biomass forests in the reserve system, increase connectivity for climate-forced wildlife displacement, reduce management stressors, shift older forests to the reserves and forest management to restoration of degraded areas, and identify and protect climate refugia [24], especially for rare…	Identify and protect climate refugia (incl. protect long-term climate refugia as part of reserve networks)	Protect habitats that can act as climatic refugia	Which habitats to protect	Habitats to focus conservation measures on	Olson, D.M.; DellaSala, D.A.; Noss, R.F.; Strittholt, J.R.; Kaas, J.; Koopman, M.E.; Allnutt, T.F. Climate change refugia for biodiversity in the Klamath-Siskiyou ecoregion. Nat. Areas J. 2012, 32, 65–74.
Building on Two Decades of Ecosystem Management and Biodiversity Conservation under the Northwest Forest Plan, USA	2015	Forests	6	3326-3352	DellaSala, D A and Baker, R and Heiken, D and Frissell, C A and Karr, J R and Nelson, S K and Noon, B R and Olson, D and Strittholt, J	NA	Direct effects	Threatened	forest	Enlarge Late Successional Reserves and identify climate refugia	Enlarge LSR (Late Successional Reserves) and riparian reserve network by protecting remaining older and high-biomass forests in the reserve system, increase connectivity for climate-forced wildlife displacement, reduce management stressors, shift older forests to the reserves and forest management to restoration of degraded areas, and identify and protect climate refugia [24], especially for rare…	Protect old-growth forests	Protect forest habitats with specific values	Which habitats to protect	Habitats to focus conservation measures on	Olson, D.M.; DellaSala, D.A.; Noss, R.F.; Strittholt, J.R.; Kaas, J.; Koopman, M.E.; Allnutt, T.F. Climate change refugia for biodiversity in the Klamath-Siskiyou ecoregion. Nat. Areas J. 2012, 32, 65–74.
Building on Two Decades of Ecosystem Management and Biodiversity Conservation under the Northwest Forest Plan, USA	2015	Forests	6	3326-3352	DellaSala, D A and Baker, R and Heiken, D and Frissell, C A and Karr, J R and Nelson, S K and Noon, B R and Olson, D and Strittholt, J	NA	Direct effects	Sp group	forest	Enlarge Late Successional Reserves and riperian reserve networks	Enlarge LSR (Late Successional Reserves) and riparian reserve network by protecting remaining older and high-biomass forests in the reserve system, increase connectivity for climate-forced wildlife displacement, reduce management stressors, shift older forests to the reserves and forest management to restoration of degraded areas, and identify and protect climate refugia [24], especially for rare…	Protect old and high-biomass forest connected to late successional- and riparian-reserve networks	Protect forest habitats with specific values	Which habitats to protect	Habitats to focus conservation measures on	Olson, D.M.; DellaSala, D.A.; Noss, R.F.; Strittholt, J.R.; Kaas, J.; Koopman, M.E.; Allnutt, T.F. Climate change refugia for biodiversity in the Klamath-Siskiyou ecoregion. Nat. Areas J. 2012, 32, 65–74.
Climate change adaptation in the world's best places: A wicked problem in need of immediate attention	2015	Landscape and Urban Planning	133	2019-11-01	Perry, J	global	Direct effects	Biodiv	NA	Management practices should maintain habitat corridors along natural environmental gradients	Management practices should main-tain habitat corridors along natural environmental gradients (e.g.,ridgelines or soil gradients that cause a sharp change in vegetation).Riparian areas along streams and rivers are especially sensitive toclimate change and responsive to management practice (Caponet al., 2013). New climatic conditions will result in new landscapeconfigurations, like drier and warme…	Maintain habitat corridors along natural environmental gradients	Maintain corridors or stepping stones	Spatial configuration, fragmentation, and patch connectivity of high-quality patches	Spatial distribution and size of protected areas	Capon, S. J., Chambers, L. E., MacNally, R., Naiman, R. J., Davies, P., Mar-shall, N., et al. (2013). Riparian ecosystems in the 21st century:Hot spots for climate change adaptation? Ecosystems, 16, 359–381.http://dx.doi.org/10.1007/s10021-013-9656-1
Climate change adaptation in the world's best places: A wicked problem in need of immediate attention	2015	Landscape and Urban Planning	133	2019-11-01	Perry, J	global	Direct effects	Biodiv	NA	identify and protect refugia	To the degree possible, practices in the greater landscape shouldbe selected to conserve the biophysical environment, identify and protect refugia, and promote connectivity within the greater land-scape (Game, Lippsett-Moore, Saxon, Peterson, & Sheppard, 2011).Hard engineering practices like roads strongly affect adjacent land-scapes through increased human access, as well as altered drainage,nut…	Identify and protect climate refugia (incl. protect long-term climate refugia as part of reserve networks)	Protect habitats that can act as climatic refugia	Which habitats to protect	Habitats to focus conservation measures on	Game, E. T., Lippsett-Moore, G., Saxon, E., Peterson, N., & Sheppard, S.(2011). Incorporating climate change adaptation into national conserva-tion assessments. Global Change Biology, 17, 3150–3160. http://dx.doi.org/10.1111/j.1365-2486.2011.02457.x
Climate change adaptation in the world's best places: A wicked problem in need of immediate attention	2015	Landscape and Urban Planning	133	2019-11-01	Perry, J	global	Direct effects	Biodiv	NA	Management of exotic species	One of the best strategies for adapting to climate change isto reduce non-climate stressors. For example, many mangroveecosystems are subject to stresses such as filling, dredging, forestharvest, conversion to aquaculture, or altered sediment and nutri-ent regimes (Raha, Das, Bannerjee, & Mitra, 2012). Managementof those influences is often practical and can be highly influen-tial in building res…	Manage exotic and invasive species in WH to reduce stress	Identify and reduce stressors in and around Natural World Heritages	Manage high value areas to reduce stressors	Conservation measures related with land use and management	Ricciardi, A., & Simberloff, D. (2009). Assisted colonization is not a viablecolonization strategy. Trends in Ecology and Evolution, 24(5), 248–253.http://dx.doi.org/10.1016/j.tree.2008.12.006
Climate change adaptation in the world's best places: A wicked problem in need of immediate attention	2015	Landscape and Urban Planning	133	2019-11-01	Perry, J	global	Direct effects	Biodiv	NA	Management of exotic species	One of the best strategies for adapting to climate change isto reduce non-climate stressors. For example, many mangroveecosystems are subject to stresses such as filling, dredging, forestharvest, conversion to aquaculture, or altered sediment and nutri-ent regimes (Raha, Das, Bannerjee, & Mitra, 2012). Managementof those influences is often practical and can be highly influen-tial in building res…	Manage exotic and invasive species in WH to reduce stress	Identify and reduce stressors in and around Natural World Heritages	Manage high value areas to reduce stressors	Conservation measures related with land use and management	Williams, J. W., & Jackson, S. T. (2007). Novel climates, no-analog communities andecological surprises. Frontiers in Ecology and the Environment, 5(9), 475–482.http://dx.doi.org/10.1890/070037
Climate change and britain's birdlife: What might we expect?	2015	British Wildlife	26	161-176	Ausden, M and Bradbury, R and Brown, A and Eaton, M and Lock, L and Pearce-Higgins, J	Britain	Direct effects	Sp group	Both	provide large areas of good-quality habitat, especially by creating an effective network of nature reserves and statutorily protected areas, while also making the intervening landscape more nature-friendly	The best way to help wildlife to adapt to climate change	Create reserve networks and manage the intervening landscape more nature-friendly	Increase connectivity between high-quality areas	Spatial configuration, fragmentation, and patch connectivity of high-quality patches	Spatial distribution and size of protected areas	Dodd, A., Hardiman, A., Jennings, K., & Williams, G. 2010. Protected areas and climate change: Reflections from a practitioner’s perspective. Utrecht Law Review 6: 141–148.
Climate change and britain's birdlife: What might we expect?	2015	British Wildlife	26	161-179	Ausden, M and Bradbury, R and Brown, A and Eaton, M and Lock, L and Pearce-Higgins, J	Britain	Direct effects	Sp group	Both	provide large areas of good-quality habitat, especially by creating an effective network of nature reserves and statutorily protected areas, while also making the intervening landscape more nature-friendly	The best way to help wildlife to adapt to climate change	Create reserve networks and manage the intervening landscape more nature-friendly	Increase connectivity between high-quality areas	Spatial configuration, fragmentation, and patch connectivity of high-quality patches	Spatial distribution and size of protected areas	Hiley, J. R., Bradbury, R. B., Holling, M., & Thomas, C. D. 2013. Protected Areas act as establishment centres for species colonising the United Kingdom. Proceedings of the Royal Society of London Series B–Biological Sciences 280 (1760)
Climate change and britain's birdlife: What might we expect?	2015	British Wildlife	26	161-180	Ausden, M and Bradbury, R and Brown, A and Eaton, M and Lock, L and Pearce-Higgins, J	Britain	Direct effects	Sp group	Both	provide large areas of good-quality habitat, especially by creating an effective network of nature reserves and statutorily protected areas, while also making the intervening landscape more nature-friendly	The best way to help wildlife to adapt to climate change	Create reserve networks and manage the intervening landscape more nature-friendly	Increase connectivity between high-quality areas	Spatial configuration, fragmentation, and patch connectivity of high-quality patches	Spatial distribution and size of protected areas	Johnston, A., Ausden, M., Dodd, A. M., et al 2013. Observed and predicted effects of climate change on species abundance in protected areas. Nature Climate Change.
Climate change and britain's birdlife: What might we expect?	2015	British Wildlife	26	161-177	Ausden, M and Bradbury, R and Brown, A and Eaton, M and Lock, L and Pearce-Higgins, J	Britain	Direct effects	Sp group	Both	provide large areas of good-quality habitat, especially by creating an effective network of nature reserves and statutorily protected areas, while also making the intervening landscape more nature-friendly	The best way to help wildlife to adapt to climate change	Create reserve networks and manage the intervening landscape more nature-friendly	Increase connectivity between high-quality areas	Spatial configuration, fragmentation, and patch connectivity of high-quality patches	Spatial distribution and size of protected areas	Lawton, J. H., Brotherton, P. N. B., et al 2010. Making Space for Nature: a review of England’s wildlife sites and ecological network. Report to Defra.
Climate change and britain's birdlife: What might we expect?	2015	British Wildlife	26	161-175	Ausden, M and Bradbury, R and Brown, A and Eaton, M and Lock, L and Pearce-Higgins, J	Britain	Direct effects	Sp group	Both	need to protect and provide suitable habitat to the north of species’ current breedingranges	in order to facilitate species’ range expansion where suitable habitat is otherwise lacking	Protect and restore areas poleward or upslope from existing range boundaries or biodiversity hotspot	Protect areas based on future climate	Regional distribution	Spatial distribution and size of protected areas	Not direcly provided
Climate change and britain's birdlife: What might we expect?	2015	British Wildlife	26	161-178	Ausden, M and Bradbury, R and Brown, A and Eaton, M and Lock, L and Pearce-Higgins, J	Britain	Direct effects	Sp group	Both	provide large areas of good-quality habitat, especially by creating an effective network of nature reserves and statutorily protected areas, while also making the intervening landscape more nature-friendly	The best way to help wildlife to adapt to climate change	Create reserve networks and manage the intervening landscape more nature-friendly	Increase connectivity between high-quality areas	Spatial configuration, fragmentation, and patch connectivity of high-quality patches	Spatial distribution and size of protected areas	Thomas, C. D., Gillingham, P. K., Bradbury, R. B., et al 2012. Protected areas facilitate species’ range expansions. PNAS 109: 14063–14068.
Climate-induced resource bottlenecks exacerbate species vulnerability: a review	2015	Diversity and Distributions	21	731-743	Maron, M and McAlpine, C A and Watson, J E M and Maxwell, S and Barnard, P	global	Direct effects	Sp group	NA	protection of habitats that are likely to be relatively stable climatically on shorter time-scales and smaller spatial scales	However, the concept can be extended to ensuring the protection of habitats that are likely to be relatively stable climatically on shorter time-scales and smaller spatial scales (Ashcroft, 2010; Mackey et al., 2012; Olson et al., 2012).	Identify and protect climate refugia (incl. protect long-term climate refugia as part of reserve networks)	Protect habitats that can act as climatic refugia	Which habitats to protect	Habitats to focus conservation measures on	Ashcroft, M.B. (2010) Identifying refugia from climate change. Journal of Biogeography, 37, 1407–1413.
Climate-induced resource bottlenecks exacerbate species vulnerability: a review	2015	Diversity and Distributions	21	731-743	Maron, M and McAlpine, C A and Watson, J E M and Maxwell, S and Barnard, P	global	Direct effects	Sp group	NA	Long-term climate refugia	Long-term climate refugia, where climatic conditions are expected to remain relatively stable, are increasingly recognized as essential to building reserve networks resilient to climate change (Hannah et al., 2002; Heller & Zavaleta, 2009; Keppel et al., 2012).	Identify and protect climate refugia (incl. protect long-term climate refugia as part of reserve networks)	Protect habitats that can act as climatic refugia	Which habitats to protect	Habitats to focus conservation measures on	Hannah, L., Midgley, G. & Millar, D. (2002) Climate change-integrated conservation strategies. Global Ecology and Biogeography, 11, 485–495.
Climate-induced resource bottlenecks exacerbate species vulnerability: a review	2015	Diversity and Distributions	21	731-743	Maron, M and McAlpine, C A and Watson, J E M and Maxwell, S and Barnard, P	global	Direct effects	Sp group	NA	Long-term climate refugia	Long-term climate refugia, where climatic conditions are expected to remain relatively stable, are increasingly recognized as essential to building reserve networks resilient to climate change (Hannah et al., 2002; Heller & Zavaleta, 2009; Keppel et al., 2012).	Identify and protect climate refugia (incl. protect long-term climate refugia as part of reserve networks)	Protect habitats that can act as climatic refugia	Which habitats to protect	Habitats to focus conservation measures on	Heller, N.E. & Zavaleta, E.S. (2009) Biodiversity management in the face of climate change: a review of 22 years of recommendations. Biological Conservation, 142, 14–32.
Climate-induced resource bottlenecks exacerbate species vulnerability: a review	2015	Diversity and Distributions	21	731-743	Maron, M and McAlpine, C A and Watson, J E M and Maxwell, S and Barnard, P	global	Direct effects	Sp group	NA	Long-term climate refugia	Long-term climate refugia, where climatic conditions are expected to remain relatively stable, are increasingly recognized as essential to building reserve networks resilient to climate change (Hannah et al., 2002; Heller & Zavaleta, 2009; Keppel et al., 2012).	Identify and protect climate refugia (incl. protect long-term climate refugia as part of reserve networks)	Protect habitats that can act as climatic refugia	Which habitats to protect	Habitats to focus conservation measures on	Keppel, G., Van Niel, K.P., Wardell-Johnson, G.W., Yates, C.J., Byrne, M., Mucina, L., Schut, A.G., Hopper, S.D. & Franklin, S.E. (2012) Refugia: identifying and understanding safe havens for biodiversity under climate change. Global Ecology and Biogeography, 21, 393–404.
Climate-induced resource bottlenecks exacerbate species vulnerability: a review	2015	Diversity and Distributions	21	731-743	Maron, M and McAlpine, C A and Watson, J E M and Maxwell, S and Barnard, P	global	Direct effects	Sp group	NA	protection of habitats that are likely to be relatively stable climatically on shorter time-scales and smaller spatial scales	However, the concept can be extended to ensuring the protection of habitats that are likely to be relatively stable climatically on shorter time-scales and smaller spatial scales (Ashcroft, 2010; Mackey et al., 2012; Olson et al., 2012).	Identify and protect climate refugia (incl. protect long-term climate refugia as part of reserve networks)	Protect habitats that can act as climatic refugia	Which habitats to protect	Habitats to focus conservation measures on	Mackey, B., Berry, S., Hugh, S., Ferrier, S., Harwood, T.D. & Williams, K.J. (2012) Ecosystem greenspots: identifying potential drought, fire, and climate-change micro-refuges. Ecological Applications, 22, 1852–1864.
Climate-induced resource bottlenecks exacerbate species vulnerability: a review	2015	Diversity and Distributions	21	731-743	Maron, M and McAlpine, C A and Watson, J E M and Maxwell, S and Barnard, P	global	Direct effects	Threatened	NA	Protected area planning that incorporates resource complementarity	Small patches and fragmented landscapes are also particularly vulnerable to fire (Cochrane, 2001; Brook et al., 2008). However, in fire-prone environments, a risk-spreading approach may also be important to reduce the chance of catastrophic wildfire inducing large-scale resource bottlenecks. Protected area planning that incorporates resource complementarity is likely to be more effective in ensur…	Incorporate resource complementarity in planning of protected areas	Protect areas with a large range of habitats/environmental heterogeneity	Which habitats to protect	Habitats to focus conservation measures on	Not provided
Climate-induced resource bottlenecks exacerbate species vulnerability: a review	2015	Diversity and Distributions	21	731-743	Maron, M and McAlpine, C A and Watson, J E M and Maxwell, S and Barnard, P	global	Direct effects	Sp group	NA	protection of habitats that are likely to be relatively stable climatically on shorter time-scales and smaller spatial scales	However, the concept can be extended to ensuring the protection of habitats that are likely to be relatively stable climatically on shorter time-scales and smaller spatial scales (Ashcroft, 2010; Mackey et al., 2012; Olson et al., 2012).	Identify and protect climate refugia (incl. protect long-term climate refugia as part of reserve networks)	Protect habitats that can act as climatic refugia	Which habitats to protect	Habitats to focus conservation measures on	Olson, D., DellaSala, D.A., Noss, R.F., Strittholt, J.R., Kass, J., Koopman, M.E. & Allnutt, T.F. (2012) Climate change Refugia for biodiversity in the Klamath-Siskiyou ecoregion. Natural Areas Journal, 32, 65–74.
Climate-induced resource bottlenecks exacerbate species vulnerability: a review	2015	Diversity and Distributions	21	731-743	Maron, M and McAlpine, C A and Watson, J E M and Maxwell, S and Barnard, P	global	Direct effects	Sp group	NA	Mesic parts of home ranges as microrefugia	Incorporating targets for fine-scale resource complementarity may alter reserve design. For example, for many species, more mesic parts of individuals’ home ranges are critically important microrefugia during droughts and often are most productive of resources (Soderquist & Mac Nally, 2000; Dickman et al., 2011).	Incorporate mesic areas within larger reserves to ensure microrefugia during drought	Protect habitats that can act as climatic refugia	Which habitats to protect	Habitats to focus conservation measures on	Soderquist, T.R. & Mac Nally, R. (2000) The conservation value of mesic gullies in dry forest landscapes: mammal populations in the box–ironbark ecosystem of southern Australia. Biological Conservation, 93, 281–291.
Climate-induced resource bottlenecks exacerbate species vulnerability: a review	2015	Diversity and Distributions	21	731-743	Maron, M and McAlpine, C A and Watson, J E M and Maxwell, S and Barnard, P	global	Direct effects	Threatened	NA	larger patches may be more likely to provide a diversity of complementary resources	For species most vulnerable to more variable availability of resources, the size of habitat patches is particularly important. Habitat in larger patches is less vulnerable to impacts of extreme wind events (Laurance & Curran, 2008) and has greater potential for compensatory resource provision through decoupled of phenological dynamics, such as fruit and nectar production, within the patch (Verboo…	NA	Protect/preserve a few large high-quality areas	Size of protected (or other kind of high-quality) areas	Spatial distribution and size of protected areas	Verboom, J., Schippers, P., Cormont, A., Sterk, M., Vos, C.C. & Opdam, P.F.M. (2010) Population dynamics under increasing environmental variability: implications of climate change for ecological network design criteria. Landscape Ecology, 25, 1289–1298.
Facilitating climate-change-induced range shifts across continental land-use barriers	2015	Conservation Biology	29	1586-1595	Robillard, C M and Coristine, L E and Soares, R N and Kerr, J T	NA	Direct effects	Biodiv	NA	Protect/restore areas that are poleward or upslope from biodiversity hotspots	Protecting or restoring habitat that strategically facilitates range shifts (effectively increasing the c∗ term and diminishing the risk of q > c∗ in Eq. (2)), such as in areas that are poleward or upslope of existing range boundaries or biodiversity hotspots, will reduce extinction risks related to climate change.	Protect and restore areas poleward or upslope from existing range boundaries or biodiversity hotspot	Protect areas based on future climate	Regional distribution	Spatial distribution and size of protected areas	Alagador D, Cerdeira JO, Araujo MB. 2014. Shifting protected areas: scheduling spatial priorities under climate change. Journal of Applied Ecology 51:703–713.
Facilitating climate-change-induced range shifts across continental land-use barriers	2015	Conservation Biology	29	1586-1595	Robillard, C M and Coristine, L E and Soares, R N and Kerr, J T	NA	Habitat loss	Biodiv	NA	Protect/restore areas that are poleward or upslope from biodiversity hotspots	Protecting or restoring habitat that strategically facilitates range shifts (effectively increasing the c∗ term and diminishing the risk of q > c∗ in Eq. (2)), such as in areas that are poleward or upslope of existing range boundaries or biodiversity hotspots, will reduce extinction risks related to climate change.	Protect and restore areas poleward or upslope from existing range boundaries or biodiversity hotspot	Protect areas based on future climate	Regional distribution	Spatial distribution and size of protected areas	Alagador D, Cerdeira JO, Araujo MB. 2014. Shifting protected areas: scheduling spatial priorities under climate change. Journal of Applied Ecology 51:703–713.
Facilitating climate-change-induced range shifts across continental land-use barriers	2015	Conservation Biology	29	1586-1595	Robillard, C M and Coristine, L E and Soares, R N and Kerr, J T	NA	Direct effects	Sp group	NA	Identify areas that could buffer impacts of current anthropogenic climate hange	Strategies to reduce the geographical displacement rates of species’ climatic niches provide potentially vital benefits that complement widely recognized approaches of facilitating dispersal through human-dominated landscapes. During past climate changes, paleoecological and phylogeographic data indicate that small populations of many species sheltered successfully in climatic refugia and subsequ…	Identify and protect climate refugia (incl. protect long-term climate refugia as part of reserve networks)	Protect habitats that can act as climatic refugia	Which habitats to protect	Habitats to focus conservation measures on	Ashcroft MB. 2010. Identifying refugia from climate change. Journal of Biogeography 37:1407–1413.
Facilitating climate-change-induced range shifts across continental land-use barriers	2015	Conservation Biology	29	1586-1595	Robillard, C M and Coristine, L E and Soares, R N and Kerr, J T	NA	Habitat loss	Sp group	NA	Identify areas that could buffer impacts of current anthropogenic climate hange	Strategies to reduce the geographical displacement rates of species’ climatic niches provide potentially vital benefits that complement widely recognized approaches of facilitating dispersal through human-dominated landscapes. During past climate changes, paleoecological and phylogeographic data indicate that small populations of many species sheltered successfully in climatic refugia and subsequ…	Identify and protect climate refugia (incl. protect long-term climate refugia as part of reserve networks)	Protect habitats that can act as climatic refugia	Which habitats to protect	Habitats to focus conservation measures on	Ashcroft MB. 2010. Identifying refugia from climate change. Journal of Biogeography 37:1407–1413.
Facilitating climate-change-induced range shifts across continental land-use barriers	2015	Conservation Biology	29	1586-1595	Robillard, C M and Coristine, L E and Soares, R N and Kerr, J T	NA	Direct effects	Sp group	NA	Improve connectivity through corridors, stepping-stones or relocation	Among species for which long distance dispersal is unlikely, for example, corridors may be needed (Beier et al. 2008), whereas habitats arrayed as stepping-stones may suffice for species that disperse over moderate distances relative to existing geographical barriers (e.g., wind- or bird-dispersed seeds) (Fig. 3) (Pearson & Dawson 2005). As a result, strategies to improve connectivity in human-do…	Improve connectivity through corridors, stepping-stones or relocation depending on dispersal ability	Maintain corridors or stepping stones	Spatial configuration, fragmentation, and patch connectivity of high-quality patches	Spatial distribution and size of protected areas	Beier P, Majka DR, Spencer WD. 2008. Forks in the road: Choices in procedures for designing wildland linkages. Conservation Biology 22:836–851
Facilitating climate-change-induced range shifts across continental land-use barriers	2015	Conservation Biology	29	1586-1595	Robillard, C M and Coristine, L E and Soares, R N and Kerr, J T	NA	Habitat loss	Sp group	NA	Improve connectivity through corridors, stepping-stones or relocation	Among species for which long distance dispersal is unlikely, for example, corridors may be needed (Beier et al. 2008), whereas habitats arrayed as stepping-stones may suffice for species that disperse over moderate distances relative to existing geographical barriers (e.g., wind- or bird-dispersed seeds) (Fig. 3) (Pearson & Dawson 2005). As a result, strategies to improve connectivity in human-do…	Improve connectivity through corridors, stepping-stones or relocation depending on dispersal ability	Maintain corridors or stepping stones	Spatial configuration, fragmentation, and patch connectivity of high-quality patches	Spatial distribution and size of protected areas	Beier P, Majka DR, Spencer WD. 2008. Forks in the road: Choices in procedures for designing wildland linkages. Conservation Biology 22:836–852
Facilitating climate-change-induced range shifts across continental land-use barriers	2015	Conservation Biology	29	1586-1595	Robillard, C M and Coristine, L E and Soares, R N and Kerr, J T	NA	Direct effects	Sp group	NA	Improve connectivity through corridors, stepping-stones or relocation	Among species for which long distance dispersal is unlikely, for example, corridors may be needed (Beier et al. 2008), whereas habitats arrayed as stepping-stones may suffice for species that disperse over moderate distances relative to existing geographical barriers (e.g., wind- or bird-dispersed seeds) (Fig. 3) (Pearson & Dawson 2005). As a result, strategies to improve connectivity in human-do…	Improve connectivity through corridors, stepping-stones or relocation depending on dispersal ability	Maintain corridors or stepping stones	Spatial configuration, fragmentation, and patch connectivity of high-quality patches	Spatial distribution and size of protected areas	Burke RJ, Fitzsimmons JM, Kerr JT. 2011. A mobility index for Canadian butterfly species based on naturalists’ knowledge. Biodiversity and Conservation 20:2273–2295.
Facilitating climate-change-induced range shifts across continental land-use barriers	2015	Conservation Biology	29	1586-1595	Robillard, C M and Coristine, L E and Soares, R N and Kerr, J T	NA	Habitat loss	Sp group	NA	Improve connectivity through corridors, stepping-stones or relocation	Among species for which long distance dispersal is unlikely, for example, corridors may be needed (Beier et al. 2008), whereas habitats arrayed as stepping-stones may suffice for species that disperse over moderate distances relative to existing geographical barriers (e.g., wind- or bird-dispersed seeds) (Fig. 3) (Pearson & Dawson 2005). As a result, strategies to improve connectivity in human-do…	Improve connectivity through corridors, stepping-stones or relocation depending on dispersal ability	Maintain corridors or stepping stones	Spatial configuration, fragmentation, and patch connectivity of high-quality patches	Spatial distribution and size of protected areas	Burke RJ, Fitzsimmons JM, Kerr JT. 2011. A mobility index for Canadian butterfly species based on naturalists’ knowledge. Biodiversity and Conservation 20:2273–2295.
Facilitating climate-change-induced range shifts across continental land-use barriers	2015	Conservation Biology	29	1586-1595	Robillard, C M and Coristine, L E and Soares, R N and Kerr, J T	NA	Direct effects	Sp group	NA	Identify areas that could buffer impacts of current anthropogenic climate hange	Strategies to reduce the geographical displacement rates of species’ climatic niches provide potentially vital benefits that complement widely recognized approaches of facilitating dispersal through human-dominated landscapes. During past climate changes, paleoecological and phylogeographic data indicate that small populations of many species sheltered successfully in climatic refugia and subsequ…	Identify and protect climate refugia (incl. protect long-term climate refugia as part of reserve networks)	Protect habitats that can act as climatic refugia	Which habitats to protect	Habitats to focus conservation measures on	Dobrowski SZ. 2011. A climatic basis for microrefugia: the influence of terrain on climate. Global Change Biology 17:1022–1035.
Facilitating climate-change-induced range shifts across continental land-use barriers	2015	Conservation Biology	29	1586-1595	Robillard, C M and Coristine, L E and Soares, R N and Kerr, J T	NA	Habitat loss	Sp group	NA	Identify areas that could buffer impacts of current anthropogenic climate hange	Strategies to reduce the geographical displacement rates of species’ climatic niches provide potentially vital benefits that complement widely recognized approaches of facilitating dispersal through human-dominated landscapes. During past climate changes, paleoecological and phylogeographic data indicate that small populations of many species sheltered successfully in climatic refugia and subsequ…	Identify and protect climate refugia (incl. protect long-term climate refugia as part of reserve networks)	Protect habitats that can act as climatic refugia	Which habitats to protect	Habitats to focus conservation measures on	Dobrowski SZ. 2011. A climatic basis for microrefugia: the influence of terrain on climate. Global Change Biology 17:1022–1035.
Facilitating climate-change-induced range shifts across continental land-use barriers	2015	Conservation Biology	29	1586-1595	Robillard, C M and Coristine, L E and Soares, R N and Kerr, J T	NA	Direct effects	Sp group	NA	Identify areas that could buffer impacts of current anthropogenic climate hange	Strategies to reduce the geographical displacement rates of species’ climatic niches provide potentially vital benefits that complement widely recognized approaches of facilitating dispersal through human-dominated landscapes. During past climate changes, paleoecological and phylogeographic data indicate that small populations of many species sheltered successfully in climatic refugia and subsequ…	Identify and protect climate refugia (incl. protect long-term climate refugia as part of reserve networks)	Protect habitats that can act as climatic refugia	Which habitats to protect	Habitats to focus conservation measures on	Hampe A, Rodriguez-Sanchez F, Dobrowski S, Hu FS, Gavin DG. 2013. Climate refugia: from the Last Glacial Maximum to the twenty-first century. New Phytologist 197:16–18.
Facilitating climate-change-induced range shifts across continental land-use barriers	2015	Conservation Biology	29	1586-1595	Robillard, C M and Coristine, L E and Soares, R N and Kerr, J T	NA	Habitat loss	Sp group	NA	Identify areas that could buffer impacts of current anthropogenic climate hange	Strategies to reduce the geographical displacement rates of species’ climatic niches provide potentially vital benefits that complement widely recognized approaches of facilitating dispersal through human-dominated landscapes. During past climate changes, paleoecological and phylogeographic data indicate that small populations of many species sheltered successfully in climatic refugia and subsequ…	Identify and protect climate refugia (incl. protect long-term climate refugia as part of reserve networks)	Protect habitats that can act as climatic refugia	Which habitats to protect	Habitats to focus conservation measures on	Hampe A, Rodriguez-Sanchez F, Dobrowski S, Hu FS, Gavin DG. 2013. Climate refugia: from the Last Glacial Maximum to the twenty-first century. New Phytologist 197:16–18.
Facilitating climate-change-induced range shifts across continental land-use barriers	2015	Conservation Biology	29	1586-1595	Robillard, C M and Coristine, L E and Soares, R N and Kerr, J T	NA	Direct effects	Sp group	NA	Identify areas that could buffer impacts of current anthropogenic climate hange	Strategies to reduce the geographical displacement rates of species’ climatic niches provide potentially vital benefits that complement widely recognized approaches of facilitating dispersal through human-dominated landscapes. During past climate changes, paleoecological and phylogeographic data indicate that small populations of many species sheltered successfully in climatic refugia and subsequ…	Identify and protect climate refugia (incl. protect long-term climate refugia as part of reserve networks)	Protect habitats that can act as climatic refugia	Which habitats to protect	Habitats to focus conservation measures on	KeppelG, Van Niel KP,Wardell-JohnsonGW, Yates CJ, Byrne M, Mucina L, Schut AGT, Hopper SD, Franklin SE. 2012. Refugia: identifying and understanding safe havens for biodiversity under climate change. Global Ecology and Biogeography 21:393–404.
Facilitating climate-change-induced range shifts across continental land-use barriers	2015	Conservation Biology	29	1586-1595	Robillard, C M and Coristine, L E and Soares, R N and Kerr, J T	NA	Habitat loss	Sp group	NA	Identify areas that could buffer impacts of current anthropogenic climate hange	Strategies to reduce the geographical displacement rates of species’ climatic niches provide potentially vital benefits that complement widely recognized approaches of facilitating dispersal through human-dominated landscapes. During past climate changes, paleoecological and phylogeographic data indicate that small populations of many species sheltered successfully in climatic refugia and subsequ…	Identify and protect climate refugia (incl. protect long-term climate refugia as part of reserve networks)	Protect habitats that can act as climatic refugia	Which habitats to protect	Habitats to focus conservation measures on	KeppelG, Van Niel KP,Wardell-JohnsonGW, Yates CJ, Byrne M, Mucina L, Schut AGT, Hopper SD, Franklin SE. 2012. Refugia: identifying and understanding safe havens for biodiversity under climate change. Global Ecology and Biogeography 21:393–404.
Facilitating climate-change-induced range shifts across continental land-use barriers	2015	Conservation Biology	29	1586-1595	Robillard, C M and Coristine, L E and Soares, R N and Kerr, J T	NA	Direct effects	Biodiv	NA	Protect/restore areas that are poleward or upslope from biodiversity hotspots	Protecting or restoring habitat that strategically facilitates range shifts (effectively increasing the c∗ term and diminishing the risk of q > c∗ in Eq. (2)), such as in areas that are poleward or upslope of existing range boundaries or biodiversity hotspots, will reduce extinction risks related to climate change.	Protect and restore areas poleward or upslope from existing range boundaries or biodiversity hotspot	Protect areas based on future climate	Regional distribution	Spatial distribution and size of protected areas	Lawler JJ. 2009. Climate change adaptation strategies for resource management and conservation planning. Annals of the New York Academy of Sciences 1162:79–98.
Facilitating climate-change-induced range shifts across continental land-use barriers	2015	Conservation Biology	29	1586-1595	Robillard, C M and Coristine, L E and Soares, R N and Kerr, J T	NA	Habitat loss	Biodiv	NA	Protect/restore areas that are poleward or upslope from biodiversity hotspots	Protecting or restoring habitat that strategically facilitates range shifts (effectively increasing the c∗ term and diminishing the risk of q > c∗ in Eq. (2)), such as in areas that are poleward or upslope of existing range boundaries or biodiversity hotspots, will reduce extinction risks related to climate change.	Protect and restore areas poleward or upslope from existing range boundaries or biodiversity hotspot	Protect areas based on future climate	Regional distribution	Spatial distribution and size of protected areas	Lawler JJ. 2009. Climate change adaptation strategies for resource management and conservation planning. Annals of the New York Academy of Sciences 1162:79–98.
Facilitating climate-change-induced range shifts across continental land-use barriers	2015	Conservation Biology	29	1586-1595	Robillard, C M and Coristine, L E and Soares, R N and Kerr, J T	NA	Direct effects	Sp group	NA	Identify areas that could buffer impacts of current anthropogenic climate hange	Strategies to reduce the geographical displacement rates of species’ climatic niches provide potentially vital benefits that complement widely recognized approaches of facilitating dispersal through human-dominated landscapes. During past climate changes, paleoecological and phylogeographic data indicate that small populations of many species sheltered successfully in climatic refugia and subsequ…	Identify and protect climate refugia (incl. protect long-term climate refugia as part of reserve networks)	Protect habitats that can act as climatic refugia	Which habitats to protect	Habitats to focus conservation measures on	Moritz C, Agudo R. 2013. The future of species under climate change: Resilience or decline? Science 341:5.
Facilitating climate-change-induced range shifts across continental land-use barriers	2015	Conservation Biology	29	1586-1595	Robillard, C M and Coristine, L E and Soares, R N and Kerr, J T	NA	Habitat loss	Sp group	NA	Identify areas that could buffer impacts of current anthropogenic climate hange	Strategies to reduce the geographical displacement rates of species’ climatic niches provide potentially vital benefits that complement widely recognized approaches of facilitating dispersal through human-dominated landscapes. During past climate changes, paleoecological and phylogeographic data indicate that small populations of many species sheltered successfully in climatic refugia and subsequ…	Identify and protect climate refugia (incl. protect long-term climate refugia as part of reserve networks)	Protect habitats that can act as climatic refugia	Which habitats to protect	Habitats to focus conservation measures on	Moritz C, Agudo R. 2013. The future of species under climate change: Resilience or decline? Science 341:5.
Facilitating climate-change-induced range shifts across continental land-use barriers	2015	Conservation Biology	29	1586-1595	Robillard, C M and Coristine, L E and Soares, R N and Kerr, J T	NA	Direct effects	Sp group	NA	Improve connectivity through corridors, stepping-stones or relocation	Among species for which long distance dispersal is unlikely, for example, corridors may be needed (Beier et al. 2008), whereas habitats arrayed as stepping-stones may suffice for species that disperse over moderate distances relative to existing geographical barriers (e.g., wind- or bird-dispersed seeds) (Fig. 3) (Pearson & Dawson 2005). As a result, strategies to improve connectivity in human-do…	Improve connectivity through corridors, stepping-stones or relocation depending on dispersal ability	Maintain corridors or stepping stones	Spatial configuration, fragmentation, and patch connectivity of high-quality patches	Spatial distribution and size of protected areas	Pearson RG, Dawson TP. 2005. Long-distance plant dispersal and habitat fragmentation: identifying conservation targets for spatial landscape planning under climate change. Biological Conservation 123:13.
Facilitating climate-change-induced range shifts across continental land-use barriers	2015	Conservation Biology	29	1586-1595	Robillard, C M and Coristine, L E and Soares, R N and Kerr, J T	NA	Habitat loss	Sp group	NA	Improve connectivity through corridors, stepping-stones or relocation	Among species for which long distance dispersal is unlikely, for example, corridors may be needed (Beier et al. 2008), whereas habitats arrayed as stepping-stones may suffice for species that disperse over moderate distances relative to existing geographical barriers (e.g., wind- or bird-dispersed seeds) (Fig. 3) (Pearson & Dawson 2005). As a result, strategies to improve connectivity in human-do…	Improve connectivity through corridors, stepping-stones or relocation depending on dispersal ability	Maintain corridors or stepping stones	Spatial configuration, fragmentation, and patch connectivity of high-quality patches	Spatial distribution and size of protected areas	Pearson RG, Dawson TP. 2005. Long-distance plant dispersal and habitat fragmentation: identifying conservation targets for spatial landscape planning under climate change. Biological Conservation 123:13.
Facilitating climate-change-induced range shifts across continental land-use barriers	2015	Conservation Biology	29	1586-1595	Robillard, C M and Coristine, L E and Soares, R N and Kerr, J T	NA	Direct effects	Sp group	NA	Identify areas that could buffer impacts of current anthropogenic climate hange	Strategies to reduce the geographical displacement rates of species’ climatic niches provide potentially vital benefits that complement widely recognized approaches of facilitating dispersal through human-dominated landscapes. During past climate changes, paleoecological and phylogeographic data indicate that small populations of many species sheltered successfully in climatic refugia and subsequ…	Identify and protect climate refugia (incl. protect long-term climate refugia as part of reserve networks)	Protect habitats that can act as climatic refugia	Which habitats to protect	Habitats to focus conservation measures on	Reside AE, et al. 2013. Climate change refugia for terrestrial biodiversity: Defining areas that promote species persistence and ecosystem resilience in the face of global climate change. National Climate Change Adaptation Research Facility, Gold Coast, Australia.
Facilitating climate-change-induced range shifts across continental land-use barriers	2015	Conservation Biology	29	1586-1595	Robillard, C M and Coristine, L E and Soares, R N and Kerr, J T	NA	Habitat loss	Sp group	NA	Identify areas that could buffer impacts of current anthropogenic climate hange	Strategies to reduce the geographical displacement rates of species’ climatic niches provide potentially vital benefits that complement widely recognized approaches of facilitating dispersal through human-dominated landscapes. During past climate changes, paleoecological and phylogeographic data indicate that small populations of many species sheltered successfully in climatic refugia and subsequ…	Identify and protect climate refugia (incl. protect long-term climate refugia as part of reserve networks)	Protect habitats that can act as climatic refugia	Which habitats to protect	Habitats to focus conservation measures on	Reside AE, et al. 2013. Climate change refugia for terrestrial biodiversity: Defining areas that promote species persistence and ecosystem resilience in the face of global climate change. National Climate Change Adaptation Research Facility, Gold Coast, Australia.
Facilitating climate-change-induced range shifts across continental land-use barriers	2015	Conservation Biology	29	1586-1595	Robillard, C M and Coristine, L E and Soares, R N and Kerr, J T	NA	Direct effects	Sp group	NA	Improve connectivity through corridors, stepping-stones or relocation	Among species for which long distance dispersal is unlikely, for example, corridors may be needed (Beier et al. 2008), whereas habitats arrayed as stepping-stones may suffice for species that disperse over moderate distances relative to existing geographical barriers (e.g., wind- or bird-dispersed seeds) (Fig. 3) (Pearson & Dawson 2005). As a result, strategies to improve connectivity in human-do…	Improve connectivity through corridors, stepping-stones or relocation depending on dispersal ability	Maintain corridors or stepping stones	Spatial configuration, fragmentation, and patch connectivity of high-quality patches	Spatial distribution and size of protected areas	Shoo L, Hoffmann A, Garnett S, Pressey R,Williams Y, Taylor M, Falconi L, Yates C, Scott J, Alagador D, et al. 2013. Making decisions to conserve species under climate change. Climatic Change 119:239– 246.
Facilitating climate-change-induced range shifts across continental land-use barriers	2015	Conservation Biology	29	1586-1595	Robillard, C M and Coristine, L E and Soares, R N and Kerr, J T	NA	Habitat loss	Sp group	NA	Improve connectivity through corridors, stepping-stones or relocation	Among species for which long distance dispersal is unlikely, for example, corridors may be needed (Beier et al. 2008), whereas habitats arrayed as stepping-stones may suffice for species that disperse over moderate distances relative to existing geographical barriers (e.g., wind- or bird-dispersed seeds) (Fig. 3) (Pearson & Dawson 2005). As a result, strategies to improve connectivity in human-do…	Improve connectivity through corridors, stepping-stones or relocation depending on dispersal ability	Maintain corridors or stepping stones	Spatial configuration, fragmentation, and patch connectivity of high-quality patches	Spatial distribution and size of protected areas	Shoo L, Hoffmann A, Garnett S, Pressey R,Williams Y, Taylor M, Falconi L, Yates C, Scott J, Alagador D, et al. 2013. Making decisions to conserve species under climate change. Climatic Change 119:239– 246.
Facilitating climate-change-induced range shifts across continental land-use barriers	2015	Conservation Biology	29	1586-1595	Robillard, C M and Coristine, L E and Soares, R N and Kerr, J T	NA	Direct effects	Sp group	NA	Identify areas that could buffer impacts of current anthropogenic climate hange	Strategies to reduce the geographical displacement rates of species’ climatic niches provide potentially vital benefits that complement widely recognized approaches of facilitating dispersal through human-dominated landscapes. During past climate changes, paleoecological and phylogeographic data indicate that small populations of many species sheltered successfully in climatic refugia and subsequ…	Identify and protect climate refugia (incl. protect long-term climate refugia as part of reserve networks)	Protect habitats that can act as climatic refugia	Which habitats to protect	Habitats to focus conservation measures on	Svenning JC, Normand S, Kageyama M. 2008. Glacial refugia of temperate trees in Europe: insights from species distribution modelling. Journal of Ecology 96:1117–1127.
Facilitating climate-change-induced range shifts across continental land-use barriers	2015	Conservation Biology	29	1586-1595	Robillard, C M and Coristine, L E and Soares, R N and Kerr, J T	NA	Habitat loss	Sp group	NA	Identify areas that could buffer impacts of current anthropogenic climate hange	Strategies to reduce the geographical displacement rates of species’ climatic niches provide potentially vital benefits that complement widely recognized approaches of facilitating dispersal through human-dominated landscapes. During past climate changes, paleoecological and phylogeographic data indicate that small populations of many species sheltered successfully in climatic refugia and subsequ…	Identify and protect climate refugia (incl. protect long-term climate refugia as part of reserve networks)	Protect habitats that can act as climatic refugia	Which habitats to protect	Habitats to focus conservation measures on	Svenning JC, Normand S, Kageyama M. 2008. Glacial refugia of temperate trees in Europe: insights from species distribution modelling. Journal of Ecology 96:1117–1127.
The face of conservation responding to a dynamically changing world	2015	Integrative Zoology	10	436-452	Wiederholt, R and Trainor, A M and Michel, N and Shirey, P D and Swaisgood, R R and Tallamy, D and Cook-Patton, S C	NA	Habitat loss	Biodiv	NA	Human-dominated landscapes have valuable conservation potential	Focusing conservation activities predominantly within “natural” areas, however, ignores the conservation potential of human-altered landscapes (Ehrlich & Pringle 2008), and may be problematic. For instance, focusing conservation efforts primarily within geographically localized natural areas may be insufficient to maintain the functional roles of species, to preserve wide-ranging and migratory sp…	NA	Focus conservation efforts in human-dominated landscapes	Related to land-use intensity	Spatial distribution and size of protected areas	Berger J, Cain SL, Cheng E et al. (2014). Optimism and challenge for science-based conservation of migratory species in and out of US national parks. Conservation Biology 28, 4–12
The face of conservation responding to a dynamically changing world	2015	Integrative Zoology	10	436-452	Wiederholt, R and Trainor, A M and Michel, N and Shirey, P D and Swaisgood, R R and Tallamy, D and Cook-Patton, S C	NA	Habitat loss	Biodiv	NA	Human-dominated landscapes have valuable conservation potential	Focusing conservation activities predominantly within “natural” areas, however, ignores the conservation potential of human-altered landscapes (Ehrlich & Pringle 2008), and may be problematic. For instance, focusing conservation efforts primarily within geographically localized natural areas may be insufficient to maintain the functional roles of species, to preserve wide-ranging and migratory sp…	NA	Focus conservation efforts in human-dominated landscapes	Related to land-use intensity	Spatial distribution and size of protected areas	Borgerhoff Mulder M, Coppolillo P (2005). Conservation: Linking Ecology, Economics, and Culture. Princeton University Press, Princeton.
The face of conservation responding to a dynamically changing world	2015	Integrative Zoology	10	436-452	Wiederholt, R and Trainor, A M and Michel, N and Shirey, P D and Swaisgood, R R and Tallamy, D and Cook-Patton, S C	NA	Habitat loss	Biodiv	NA	Provide needed buffers between reserves and the surrounding matrix	The places in which we live, work and farm are essential conservation commodities precisely because they occupy so much of Earth’s land area….and can provide needed buffers between reserves and the surrounding matrix	Include buffer zones around protected areas	Protect/preserve a few large high-quality areas	Size of protected (or other kind of high-quality) areas	Spatial distribution and size of protected areas	Collinge SK, Palmer TM (2002). The influences of patch shape and boundary contrast on insect response to fragmentation in California grasslands. Landscape Ecology 17, 647–56.
The face of conservation responding to a dynamically changing world	2015	Integrative Zoology	10	436-452	Wiederholt, R and Trainor, A M and Michel, N and Shirey, P D and Swaisgood, R R and Tallamy, D and Cook-Patton, S C	NA	Habitat loss	Biodiv	NA	Human dominated habitats represent our only viable option for conservation corridors	The places in which we live, work and farm are essential conservation commodities precisely because they occupy so much of Earth’s land area. area (78% of ice-free land; Ellis & Ramankutty 2008). These areas are also critical to conservation efforts because they represent our only viable option for conservation corridors (Hilty et al. 2006)	Include conservation corridors in human-dominated landscapes to connect protected areas	Maintain corridors or stepping stones	Spatial configuration, fragmentation, and patch connectivity of high-quality patches	Spatial distribution and size of protected areas	Hilty JA, Lidicker WZ, Merenlender AM (2006). Corridor Ecology: The Science and Practice of Linking Landscapes for Biodiversity Conservation. Island Press, Washington DC.
The face of conservation responding to a dynamically changing world	2015	Integrative Zoology	10	436-452	Wiederholt, R and Trainor, A M and Michel, N and Shirey, P D and Swaisgood, R R and Tallamy, D and Cook-Patton, S C	NA	Habitat loss	Biodiv	NA	Human-dominated landscapes have valuable conservation potential	Focusing conservation activities predominantly within “natural” areas, however, ignores the conservation potential of human-altered landscapes (Ehrlich & Pringle 2008), and may be problematic. For instance, focusing conservation efforts primarily within geographically localized natural areas may be insufficient to maintain the functional roles of species, to preserve wide-ranging and migratory sp…	NA	Focus conservation efforts in human-dominated landscapes	Related to land-use intensity	Spatial distribution and size of protected areas	Saterberg T, Sellman S, Ebenman B (2013). High frequency of functional extinctions in ecological networks. Nature 499, 468–70.
The face of conservation responding to a dynamically changing world	2015	Integrative Zoology	10	436-452	Wiederholt, R and Trainor, A M and Michel, N and Shirey, P D and Swaisgood, R R and Tallamy, D and Cook-Patton, S C	NA	Habitat loss	Biodiv	NA	Private lands can then connect otherwise isolated habitat patches between protected properties and create habitat networks	For instance, the US Fish and Wildlife Service provides voluntary participants technical guidance and cost-share assistance to restore or improve degraded habitat (Wilcove & Lee 2004). These protected private lands can then connect otherwise isolated habitat patches between protected properties and create habitat networks (Trainor et al. 2013).	Include conservation corridors in human-dominated landscapes to connect protected areas	Maintain corridors or stepping stones	Spatial configuration, fragmentation, and patch connectivity of high-quality patches	Spatial distribution and size of protected areas	Trainor A, Walters J, Urban D, Moody A (2013). Evaluating the effectiveness of a Safe Harbor Program for connecting wildlife populations. Animal Conservation 16, 610–20
Complex Challenges of Maintaining Whitebark Pine in Greater Yellowstone under Climate Change: A Call for Innovative Research, Management, and Policy Approaches	2016	Forests	7	28-28	Hansen, A and Ireland, K and Legg, K and Keane, R and Barge, E and Jenkins, M and Pillet, M	Yellowstone, US	Direct effects	Threatened	high mountain ecosystem	WBP persistence in microrefugia	Remove competing species in cold/wet settings; protect from mountain pine beetles in cold/dry settings; protect microrefugia from severe fire [71,73]	Protect important microrefugia	Protect habitats that can act as climatic refugia	Which habitats to protect	Habitats to focus conservation measures on	Bansal, S.; Reinhardt, K.; Germino, M.J. Linking carbon balance to establishment patterns: Comparison of whitebark pine and Engelmann spruce seedlings along an herb cover exposure gradient at treeline. Plant Ecol. 2011, 212, 219–228. [CrossRef]
Complex Challenges of Maintaining Whitebark Pine in Greater Yellowstone under Climate Change: A Call for Innovative Research, Management, and Policy Approaches	2016	Forests	7	28-28	Hansen, A and Ireland, K and Legg, K and Keane, R and Barge, E and Jenkins, M and Pillet, M	Yellowstone, US	Direct effects	Threatened	high mountain ecosystem	WBP persistence in microrefugia	Remove competing species in cold/wet settings; protect from mountain pine beetles in cold/dry settings; protect microrefugia from severe fire [71,73]	Protect microrefugia from severe fire	Protect habitats that can act as climatic refugia	Which habitats to protect	Habitats to focus conservation measures on	Buotte, P.C.; Hicke, J.A.; Preisler, H.K.; Abatzoglou, J.T.; Raffa, K.F.; Logan, J.A. Historical and future climate influences on mountain pine beetle outbreaks in whitebark pine forests of the Greater Yellowstone Ecosystem. Proc. Natl. Acad. Sci. USA 2015. In press.
Complex Challenges of Maintaining Whitebark Pine in Greater Yellowstone under Climate Change: A Call for Innovative Research, Management, and Policy Approaches	2016	Forests	7	28-28	Hansen, A and Ireland, K and Legg, K and Keane, R and Barge, E and Jenkins, M and Pillet, M	Yellowstone, US	Direct effects	Threatened	high mountain ecosystem	WBP persistence in microrefugia	Remove competing species in cold/wet settings; protect from mountain pine beetles in cold/dry settings; protect microrefugia from severe fire [71,73]	Remove competing species in specific climatic settings	Manage climate change refugia	Manage high value areas to increase resilience	Conservation measures related with land use and management	Buotte, P.C.; Hicke, J.A.; Preisler, H.K.; Abatzoglou, J.T.; Raffa, K.F.; Logan, J.A. Historical and future climate influences on mountain pine beetle outbreaks in whitebark pine forests of the Greater Yellowstone Ecosystem. Proc. Natl. Acad. Sci. USA 2015. In press.
[truncated: 168 more rows]

## Sheet: Metadata
title	year	journal	volume	pages	authors	Study region review	Direct or indirect	Conservation value	Studied habitat	Conservation stated	Details	Conservation strategy level4	Conservation strategy level3	Conservation strategy level2	Strategy category	Reference
[truncated: 5 more rows]
